# Supplementary material for: The grain yield regulator NOG1 plays a dual role in latitudinal adaptation and cold tolerance during rice domestication
Source: Front Genet. 2022 Nov 11;13:1039677. doi: 10.3389/fgene.2022.1039677 (PMC9691896; doi:10.3389/fgene.2022.1039677)
Supplement: Supplementary file 1 [file Table2.XLSX]

## Sheet: Sheet1
Supplementary Table 2 NOG1 sequencing primers used in this study
NOG1-1F	TCACCCATTCACTCTTGC	NOG1-R	GTGGAGTCCTGCTACCCT
NOG1-2F	TTCACCTGTTGGAATCGT	NOG2-R	TTGCTTGAAAAGTGTTGAGT
NOG1-3F	AGACTGGTGGTGATTGGT	NOG3-R	TCCCTGGATATTTAGGTAAG
NOG1-4F	AGTGATACATTACAGAACCATA	NOG4-R	TTAACAGAACTCCTTTGC
NOG1-5F	ACCCATGACAAGTCCATT	NOG5-R	TGTATCTCCTCGCCCAGT
NOG1-6F	CGCCTCATTTCATCGCTGTC	NOG6-R	TCGCCCTCGCTTTCTTCC
NOG1-7F	ACCACCTGCACAAAGAAACGG	NOG7-R	AGACGATACGGACGAAACTG
NOG1-8F	TTCACTTAACGATTCCAG	NOG8-R	TAGGTGCTATTCTTTCCA
NOG1-9F	TGCCTAACAACTTCACAG	NOG9-R	CTGATGCCTCATACTGAC
