# Supplementary material for: The grain yield regulator NOG1 plays a dual role in latitudinal adaptation and cold tolerance during rice domestication
Source: Front Genet. 2022 Nov 11;13:1039677. doi: 10.3389/fgene.2022.1039677 (PMC9691896; doi:10.3389/fgene.2022.1039677)
Supplement: Supplementary file 2 [file Table3.XLSX]

## Sheet: 716_DEG_information
Supplementary Table 3 The information of significantly different expression genes between Guichao 2 and NIL176 after cold treatment
Gene_ID	FPKM (Guichao 2)	FPKM (Guichao 2 cold)	FPKM (NIL176)	FPKM (NIL176 cold)	GO	KEGG	KOG	Putative function
LOC_Os01g01290	0.47	0.56	0.37	3.08	GO:46982;GO:45944;GO:5634;GO:3677;GO:1228	K08066	KOG1657	protein|histone-like transcription factor and archaeal histone, putative, expressed
LOC_Os01g01330	2.21	11.85	4.21	59.48	-	-	-	protein|retrotransposon protein, putative, Ty1-copia subclass, expressed
LOC_Os01g01570	2.24	0.67	10.04	3.29	-	-	-	protein|kinesin heavy chain, putative, expressed
LOC_Os01g01660	10.57	0.38	57.46	6.03	GO:16491;GO:9806;GO:5737;GO:16021;GO:9699;GO:10438;GO:70402;GO:1901502;GO:6995;GO:9820;GO:16036;GO:46271;GO:19336;GO:34312;GO:46189;GO:42537;GO:46700;GO:18130	K23050	KOG1430	protein|isoflavone reductase, putative, expressed
LOC_Os01g01810	0.01	0.02	0	11.21	-	-	-	protein|expressed protein
LOC_Os01g01830	16.53	11.32	29.56	26.49	GO:4252;GO:6508;GO:5829;GO:9507;GO:5739;GO:70012	K01322	KOG2237	protein|OsPOP1 - Putative Prolyl Oligopeptidase homologue, expressed
LOC_Os01g01840	0.36	0	19.81	2.42	GO:46983;GO:6357;GO:90575;GO:3700;GO:3677;GO:1067	-	-	protein|helix-loop-helix DNA-binding domain containing protein, expressed
LOC_Os01g01870	8.85	11.63	15.12	31.89	GO:46983;GO:6357;GO:90575;GO:3700;GO:3677;GO:1067	-	-	protein|helix-loop-helix DNA-binding domain containing protein, expressed
LOC_Os01g02050	0.72	0.46	0.1	0.04	GO:8964;GO:15977;GO:5829;GO:6099;GO:46982;GO:15979	K01595	-	protein|phosphoenolpyruvate carboxylase, putative, expressed
LOC_Os01g02060	6.29	1.3	3.6	0.16	GO:9620;GO:16020;GO:16301;GO:71944;GO:16773;GO:98542;GO:140096;GO:9608;GO:16310;GO:44403	-	KOG0472	protein|TOO MANY MOUTHS precursor, putative, expressed
LOC_Os01g02080	22.59	5.59	78.48	22.34	GO:413;GO:3755	K03768	KOG0880	protein|peptidyl-prolyl cis-trans isomerase, putative, expressed
LOC_Os01g02130	0.67	0.12	0.39	1.17	GO:16021	-	-	protein|expressed protein
LOC_Os01g02270	0.32	0.28	0.01	0.01	GO:16929;GO:16926;GO:5634	-	-	protein|expressed protein
LOC_Os01g02280	0.09	0.07	0	0	GO:43531;GO:6952;GO:8234;GO:6508	-	KOG4658	protein|Leucine Rich Repeat family protein, expressed
LOC_Os01g02334	6.83	4.76	0.89	0.89	-	-	-	protein|expressed protein
LOC_Os01g02370	0.84	0.18	1	2.12	GO:30247;GO:16310;GO:16020;GO:4672;GO:36211;GO:5524	-	-	protein|receptor-like kinase ARK1AS, putative, expressed
LOC_Os01g02420	1.14	0.57	0	0	GO:30247;GO:6468;GO:16020;GO:4672;GO:71944;GO:5524	-	KOG1187	protein|protein kinase domain containing protein, expressed
LOC_Os01g02430	7.44	6.73	0.7	1.02	GO:30247;GO:6468;GO:16020;GO:4672;GO:5524	-	KOG1187	protein|TAK14, putative, expressed
LOC_Os01g02440	1.16	0.87	0.04	0	GO:30247;GO:6468;GO:16020;GO:4672;GO:5524	-	KOG1187	protein|Ser/Thr receptor-like kinase, putative, expressed
LOC_Os01g02450	0.57	2.27	0	0	-	-	-	protein|retrotransposon protein, putative, unclassified, expressed
LOC_Os01g02460	0.19	1.62	0	0	GO:6468;GO:4672;GO:16020;GO:5524	-	KOG1187	protein|receptor kinase LRK10, putative, expressed
LOC_Os01g02490	2.2	0.84	0	0	-	-	-	protein|expressed protein
LOC_Os01g02500	1.27	1.04	0	0	GO:0003824	-	KOG1211	protein|glutamyl-tRNA amidotransferase, putative, expressed
LOC_Os01g02550	0.16	0.02	0.62	0.79	-	-	KOG1187	protein|protein kinase domain containing protein, expressed
LOC_Os01g02580	0.01	0.01	3.06	5.12	GO:30247;GO:6468;GO:16020;GO:4672;GO:5524	-	KOG1187	protein|protein kinase domain containing protein, expressed
LOC_Os01g02590	0	0	1.59	1.09	GO:30247;GO:16020;GO:4672	-	-	protein|receptor-like kinase, putative, expressed
LOC_Os01g02700	3.78	1.93	10.29	14.47	GO:30247;GO:6468;GO:16020;GO:4672;GO:5524	-	KOG1187	protein|protein kinase domain containing protein, expressed
LOC_Os01g02710	1.74	0.64	9.22	13.1	-	-	-	protein|LRk-type protein, putative, expressed
LOC_Os01g02730	1.08	2.11	0	0.07	GO:30247;GO:6468;GO:16020;GO:4672;GO:5524	-	KOG1187	protein|TAK14, putative, expressed
LOC_Os01g02750	0.67	2.05	0.64	0.28	GO:6468;GO:4672;GO:16020;GO:5524;GO:30247	-	KOG1187	protein|protein kinase domain containing protein, expressed
LOC_Os01g02760	0.95	1.16	1.62	4.65	GO:30247;GO:6468;GO:16020;GO:4672;GO:5524	-	KOG1187	protein|receptor-like kinase, putative, expressed
LOC_Os01g02770	0.08	0.44	2.86	10.91	GO:30247;GO:6468;GO:16020;GO:4672;GO:71944;GO:5524;GO:30247;GO:16020;GO:4672	-	KOG1187	protein|resistance-related receptor-like kinase, putative, expressed
LOC_Os01g02780	0	0	0.09	0.48	GO:30247;GO:6468;GO:16020;GO:4672;GO:5524	-	KOG1187	protein|TAK33, putative, expressed
LOC_Os01g02790	0	0	0.16	0.29	GO:4674;GO:6468;GO:16020;GO:5524;GO:30247	-	KOG1187	protein|protein kinase domain containing protein, expressed
LOC_Os01g02800	0.09	0.07	0.3	0.73	GO:30247;GO:6468;GO:16020;GO:4672;GO:5524	-	KOG1187	protein|receptor-like kinase ARK1AS, putative, expressed
LOC_Os01g02810	0	0	0.34	0.32	GO:30247;GO:6468;GO:16020;GO:4672;GO:5524	-	KOG1187	protein|resistance-related receptor-like kinase, putative, expressed
LOC_Os01g02830	0.01	0.01	0.42	1.31	GO:30247;GO:6468;GO:16020;GO:4672;GO:5524	-	KOG1187	protein|receptor-like kinase ARK1AS, putative, expressed
LOC_Os01g02960	3.15	5.51	41.9	151.62	-	-	-	protein|expressed protein
LOC_Os01g03290	3.89	6.88	0	0	GO:6511;GO:8270;GO:5737;GO:16567;GO:16740;GO:140096;GO:16874;GO:3677;GO:6310	K04506	KOG3002	protein|seven in absentia protein family domain containing protein, expressed
LOC_Os01g03360	7.1	15.77	11.86	83.13	GO:4867;GO:10951;GO:5576	-	-	protein|BBTI5 - Bowman-Birk type bran trypsin inhibitor precursor, expressed
LOC_Os01g03410	0	0	2.99	1.63	GO:16567;GO:8270;GO:5737;GO:6511;GO:16740;GO:140096	K04506	-	protein|ubiquitin, putative, expressed
LOC_Os01g03570	0.61	3.08	3.2	13.75	GO:80188;GO:5634;GO:2000022;GO:9611;GO:31347	-	-	protein|transcription factor X1, putative, expressed
LOC_Os01g03690	1.57	9.29	1.3	3.27	GO:6468;GO:4672;GO:5524	-	KOG1187	protein|TKL_IRAK_DUF26-lg.1 - DUF26 kinases have homology to DUF26 containing loci, expressed
LOC_Os01g03810	0.47	1.78	0.21	0.09	-	-	-	protein|expressed protein
LOC_Os01g04250	0.06	0.11	0	0	-	-	-	protein|expressed protein
LOC_Os01g04280	1.69	77.76	1	32.64	GO:5516;GO:5634;GO:80142;GO:43565;GO:3700;GO:6355;GO:1900426;GO:10112;GO:2229;GO:10224;GO:71219;GO:42742	-	-	protein|calmodulin binding protein, putative, expressed
LOC_Os01g04380	0.55	0.08	3.07	1.19	GO:9408;GO:43621;GO:5737;GO:51082;GO:42542;GO:9651;GO:51259;GO:6457	K13993	KOG0710	protein|hsp20/alpha crystallin family protein, putative, expressed
LOC_Os01g04500	3.01	1	0.2	0	-	-	-	protein|expressed protein
LOC_Os01g04530	0.02	0.08	0.76	8.34	GO:30247;GO:16310;GO:16301	-	-	protein|expressed protein
LOC_Os01g04550	0.13	0.2	0	0	GO:4674;GO:6468;GO:16020;GO:5524	-	KOG1187	protein|expressed protein
LOC_Os01g04570	0.78	0.57	0.18	0.02	GO:30247;GO:6468;GO:16021;GO:4672;GO:5886;GO:5524;GO:7166	-	KOG1187	protein|Ser/Thr protein kinase, putative, expressed
LOC_Os01g04600	0.94	0.81	0.98	0	GO:3006	-	-	protein|expressed protein
LOC_Os01g04640	28.03	35.86	15.67	6.27	GO:9617;GO:5789;GO:16021	-	KOG1792	protein|reticulon domain containing protein, putative, expressed
LOC_Os01g04750	1.46	12.31	0.26	1.4	GO:3700;GO:5634;GO:6355;GO:3677;GO:61630;GO:1067;GO:16567;GO:6952	K09287	-	protein|B3 DNA binding domain containing protein, expressed
LOC_Os01g04870	4.9	6.48	14.37	19.01	GO:80008;GO:3684;GO:6281;GO:9411;GO:5634;GO:5515;GO:46872	K10140	KOG4328	protein|WD domain, G-beta repeat domain containing protein, expressed
LOC_Os01g05090	0.12	0.78	0.05	0.01	GO:7039;GO:34657;GO:30246;GO:45721;GO:19898;GO:16301;GO:5773;GO:6623;GO:43161;GO:16310	K23335	KOG4635	protein|expressed protein
LOC_Os01g05540	2.03	1.28	15.31	10.69	-	-	-	protein|expressed protein
LOC_Os01g05580	0.04	0.05	0.43	1.14	GO:145;GO:5546;GO:6887;GO:15031	-	-	protein|Exo70 exocyst complex subunit family, putative, expressed
LOC_Os01g05610	3.55	9.05	44.19	94.82	GO:786;GO:30527;GO:6334;GO:46982;GO:5634;GO:3677	K11252	KOG1744	protein|Core histone H2A/H2B/H3/H4 domain containing protein, putative, expressed
LOC_Os01g05620	0.12	0.15	0	0	GO:43531;GO:6952;GO:51707;GO:46872	-	KOG4658	protein|NBS-LRR disease resistance protein, putative, expressed
LOC_Os01g05630	18.41	64.43	3.86	5.41	GO:786;GO:30527;GO:6334;GO:46982;GO:5634;GO:3677	K11252	KOG1744	protein|Core histone H2A/H2B/H3/H4 domain containing protein, putative, expressed
LOC_Os01g05870	0.38	0.25	0.09	1.28	GO:6468;GO:4672;GO:16021;GO:5886;GO:5524;GO:9755	-	KOG1187	protein|receptor kinase, putative, expressed
LOC_Os01g05940	0.98	2.11	1.7	6.17	GO:6468;GO:4672;GO:16021;GO:5524	-	KOG1187	protein|receptor kinase, putative, expressed
LOC_Os01g06020	10.6	17.69	27.96	48.45	GO:4812;GO:6418;GO:5737;GO:43231;GO:5524;GO:3677	K01876	KOG2411	protein|aspartyl-tRNA synthetase, putative, expressed
LOC_Os01g06120	0.01	0.04	15.84	28.68	GO:16021	-	-	protein|expressed protein
LOC_Os01g06510	0	0	1.97	2.95	GO:4814;GO:48608;GO:5737;GO:6420;GO:9791;GO:5524	K01887	KOG4426	protein|arginyl-tRNA synthetase, putative, expressed
LOC_Os01g06520	0	0	0.29	0.29	GO:5886;GO:16021	-	KOG0472	protein|verticillium wilt disease resistance protein, putative, expressed
LOC_Os01g06740	0	0	2.26	15.42	GO:30598;GO:17148;GO:5737;GO:90729;GO:6952;GO:35821;GO:31640;GO:9620	-	-	protein|ribosome inactivating protein, putative, expressed
LOC_Os01g06836	0.19	0	15.28	291.98	GO:16021;GO:16301;GO:16310;GO:5886	-	KOG0444	protein|disease resistance protein SlVe2 precursor, putative, expressed
LOC_Os01g06852	0	0	0	0.17	GO:8270;GO:5634;GO:6355	K17604	-	protein|transposon protein, putative, unclassified, expressed
LOC_Os01g06870	0	0	13.54	230.56	GO:16021;GO:16301;GO:16310	-	KOG4194	protein|resistance protein SlVe1 precursor, putative, expressed
LOC_Os01g06876	0.12	0.17	7.01	25.7	GO:5886;GO:98542;GO:16021;GO:9620	-	KOG0472	protein|Cf-2, putative, expressed
LOC_Os01g06882	0.08	0.47	0	0	-	-	-	protein|expressed protein
LOC_Os01g06890	1.12	1.72	0.01	0	GO:5886;GO:16301;GO:16310;GO:16021	-	KOG4194	protein|leucine-rich repeat family protein, putative, expressed
LOC_Os01g06920	0.03	0	0.5	5.21	GO:5886;GO:16021	-	KOG0618	protein|resistance protein SlVe1 precursor, putative, expressed
LOC_Os01g07260	3.41	5.7	3.27	15.86	GO:5634;GO:6301;GO:3682;GO:7062;GO:6260	-	KOG2545	protein|expressed protein
LOC_Os01g07300	5.06	6.1	31.16	17.21	GO:16491	-	-	protein|uncharacterized 50.6 kDa protein in the 5region of gyrA and gyrB, putative, expressed
LOC_Os01g07530	30.01	14.31	9.78	5.54	GO:5975;GO:47274;GO:9414;GO:6979	K06617	-	protein|uncharacterized glycosyltransferase, putative, expressed
LOC_Os01g07770	27.55	68.73	17.94	23.84	GO:140825;GO:42744;GO:5576;GO:9505;GO:6979;GO:98869;GO:20037;GO:16021;GO:46872	K00430	-	protein|peroxidase precursor, putative, expressed
LOC_Os01g07900	0	0	0.86	0.34	GO:0005794	-	-	protein|expressed protein
LOC_Os01g07950	3.83	3.63	12.62	16.1	GO:97573;GO:5759;GO:9249;GO:51536;GO:46872	K07390	KOG0911	protein|OsGrx_S15.2 - glutaredoxin subgroup II, expressed
LOC_Os01g08310	12.57	2.19	9.12	9.72	GO:159;GO:19888;GO:50790;GO:7165	K11584	KOG2085	protein|serine/threonine protein phosphatase 2A 59 kDa regulatory subunit Bgamma isoform, putative, expressed
LOC_Os01g08470	15.71	6.89	7.18	1.13	GO:16301;GO:16310;GO:16021	-	KOG0618	protein|retrotransposon protein, putative, unclassified, expressed
LOC_Os01g08860	1.6	1.44	11.87	14.45	GO:43621;GO:9408;GO:5737;GO:42542;GO:51082;GO:9651;GO:51259;GO:6457	K13993	KOG0710	protein|hsp20/alpha crystallin family protein, putative, expressed
LOC_Os01g08870	0	0	24.48	30.28	-	-	-	protein|expressed protein
LOC_Os01g08880	0	0	5.44	4.87	GO:0043231	K10727	KOG0735	protein|expressed protein
LOC_Os01g08890	0	0	60.06	143.7	-	-	-	protein|expressed protein
LOC_Os01g09050	0.02	0.01	0.14	0.53	GO:15074;GO:8270;GO:16021;GO:3676	-	-	protein|retrotransposon protein, putative, Ty1-copia subclass, expressed
LOC_Os01g09060	0	0	0.05	0.82	GO:8270;GO:3676	-	-	protein|retrotransposon protein, putative, Ty1-copia subclass
LOC_Os01g09305	22.28	25.05	22.76	7.82	GO:32039;GO:16180	K13144	KOG1988	protein|EMB1895, putative, expressed
LOC_Os01g09350	0	0.05	0.53	2.75	-	-	-	protein|hypothetical protein
LOC_Os01g09360	0	0.03	0.13	0.95	-	-	-	protein|expressed protein
LOC_Os01g09450	19.83	43.23	31.86	13.16	GO:9734;GO:5634;GO:6355	K14484	-	protein|OsIAA2 - Auxin-responsive Aux/IAA gene family member, expressed
LOC_Os01g09800	5.95	19.54	3.85	7.57	GO:9862;GO:90575;GO:3918;GO:2000022;GO:5515;GO:2000031;GO:5737;GO:3677;GO:5524;GO:16021;GO:80027;GO:42742;GO:106167;GO:9625;GO:50832;GO:10112;GO:1666;GO:9611;GO:45087;GO:9408;GO:31348;GO:45893;GO:16567;GO:6265	K14508	-	protein|BTBA1 - Bric-a-Brac,Tramtrack, Broad Complex BTB domain with Ankyrin repeat region, expressed
LOC_Os01g09930	3.59	0.56	0	0	GO:46983;GO:5634;GO:6355	-	-	protein|helix-loop-helix DNA-binding domain containing protein, expressed
LOC_Os01g10310	0.12	0.74	0.11	5.06	GO:8233;GO:6508;GO:5524	-	-	protein|expressed protein
LOC_Os01g10430	9.73	8.41	17.71	22.87	GO:6468;GO:4672;GO:307;GO:5524;GO:5634;GO:32968;GO:51726;GO:51301	-	KOG0600	protein|protein kinase family protein, putative, expressed
LOC_Os01g10520	3.2	3.55	0.37	0.52	-	-	-	protein|expressed protein
LOC_Os01g15690	0	0	0	0.08	GO:15074;GO:8270;GO:3676	-	-	protein|retrotransposon protein, putative, unclassified, expressed
LOC_Os01g19170	27.92	5.78	22.2	17.49	GO:4650;GO:5975;GO:16021;GO:47911;GO:16829	-	-	protein|polygalacturonase, putative, expressed
LOC_Os01g32270	1.96	0.02	11.98	1.96	-	-	-	protein|hypothetical protein
LOC_Os01g32830	29.6	152.94	27.76	73.05	GO:16021	-	-	protein|expressed protein
LOC_Os01g36410	0.49	0.66	0	0	-	-	-	protein|expressed protein
LOC_Os01g38140	0.09	0	0.59	0.23	-	-	KOG0543	protein|retrotransposon protein, putative, unclassified, expressed
LOC_Os01g38229	0.45	6.25	7.23	31.95	GO:3755;GO:61077;GO:5737;GO:413;GO:16021	-	KOG0543	protein|peptidyl-prolyl isomerase, putative, expressed
LOC_Os01g38244	0.41	0.63	10.94	8.45	-	-	-	protein|expressed protein
LOC_Os01g38359	0.07	0	6.03	19.65	GO:3755;GO:61077;GO:5737;GO:413	-	KOG0543	protein|peptidyl-prolyl cis-trans isomerase, FKBP-type, putative, expressed
LOC_Os01g38490	2.04	1.02	31.93	21.57	-	-	-	protein|expressed protein
LOC_Os01g38560	2.93	2.05	0.82	0.16	-	-	-	protein|expressed protein
LOC_Os01g39040	0.87	1.14	0.08	0.02	-	-	-	protein|DUF260 domain containing protein, putative, expressed
LOC_Os01g39050	0.23	1.24	0	0.02	GO:15074;GO:3676;GO:43227;GO:3964;GO:4190;GO:6278;GO:6508;GO:4523;GO:8270;GO:90502	-	-	protein|retrotransposon protein, putative, unclassified, expressed
LOC_Os01g39060	27.9	86.39	14.11	12.44	-	-	-	protein|expressed protein
LOC_Os01g39670	0	0.02	2.07	2.27	GO:16829	-	-	protein|OsFBD1 - F-box and FBD domain containing protein, expressed
LOC_Os01g39680	0	0	5.21	6.12	GO:19789;GO:30915;GO:16925;GO:724;GO:8270;GO:61659;GO:5634	-	-	protein|expressed protein
LOC_Os01g39770	4.97	0.91	14.16	8.2	GO:19722;GO:19900;GO:9705;GO:5509;GO:5886;GO:42538;GO:43266;GO:16021;GO:50801	K06268	KOG0034	protein|calcineurin B, putative, expressed
LOC_Os01g39800	7.09	9.82	23.77	27.83	GO:5829;GO:16787;GO:16021	-	KOG4667	protein|esterase, putative, expressed
LOC_Os01g39840	0.28	1.12	4.03	5.77	GO:0048585	-	-	protein|expressed protein
LOC_Os01g39890	15.65	18.88	4.91	3.56	GO:9707;GO:9658	-	-	protein|transposon protein, putative, unclassified, expressed
LOC_Os01g40640	11.79	14.31	37.95	38.61	GO:43489;GO:3676;GO:5840;GO:140691;GO:9507;GO:6412;GO:34337;GO:10196;GO:9657;GO:45727	K02945	-	protein|S1 RNA binding domain containing protein, expressed
LOC_Os01g40730	0.41	0.45	0.02	0	-	-	-	protein|expressed protein
LOC_Os01g40860	74.01	31.86	14.59	2.78	GO:16620;GO:166	K12355	KOG2450	protein|aldehyde dehydrogenase, putative, expressed
LOC_Os01g40980	0.16	0.15	0.4	1.85	GO:3678;GO:32508;GO:5634;GO:16818;GO:10569;GO:70716;GO:3677;GO:43007;GO:5524;GO:45910;GO:1904430;GO:70182;GO:723;GO:9555;GO:48364;GO:36297;GO:51539;GO:725;GO:46872;GO:6355	K11136	KOG1132	protein|helicase, putative, expressed
LOC_Os01g41400	0	0	1.17	6.41	GO:6865;GO:5886;GO:15171;GO:16021;GO:15293;GO:1905039;GO:9734	K15015	KOG1303	protein|transmembrane amino acid transporter protein, putative, expressed
LOC_Os01g41710	5381.15	277.58	13945.3	1032.16	GO:9765;GO:16168;GO:9522;GO:9523;GO:9535;GO:9416;GO:46872;GO:16021	K08912	-	protein|chlorophyll A-B binding protein, putative, expressed
LOC_Os01g41780	0	0	0.36	0.49	GO:16021;GO:16301;GO:16310	-	KOG0472	protein|expressed protein
LOC_Os01g41800	10.76	32.73	0	0	GO:16705;GO:16021;GO:5992;GO:4497;GO:5506;GO:20037	K07424	KOG0157	protein|cytochrome P450, putative, expressed
LOC_Os01g41930	0.18	0.1	1.02	0.59	GO:16021;GO:16301;GO:16310	-	KOG4194	protein|leucine rich repeat protein, putative, expressed
LOC_Os01g41950	1.74	1.99	0.2	0.14	-	-	-	protein|expressed protein
LOC_Os01g41980	0.37	0.39	5.08	2.56	-	-	-	protein|retrotransposon protein, putative, unclassified, expressed
LOC_Os01g42090	3.93	1.09	5.47	4.93	GO:8643;GO:5886;GO:51119;GO:16021;GO:55085	K15382	KOG1623	protein|nodulin MtN3 family protein, putative, expressed
LOC_Os01g42160	0	0	2.42	1.44	-	K23638	-	protein|MEGL14 - Maternally expressed gene MEG family protein precursor, putative, expressed
LOC_Os01g42330	0	0	0.22	0.4	GO:43531;GO:6952;GO:16021;GO:51707	-	KOG4658	protein|retrotransposon protein, putative, unclassified, expressed
LOC_Os01g42460	7.81	13.76	15.49	35.46	GO:3682;GO:1905642;GO:3676;GO:51570;GO:3886;GO:16407;GO:90116	-	-	protein|BAH domain containing protein, expressed
LOC_Os01g42640	0	0	0	0.73	GO:1990904;GO:3735;GO:6412;GO:5840;GO:48027;GO:70181;GO:5759;GO:98798;GO:28;GO:462;GO:16021	K02948	-	protein|ribosomal protein, putative, expressed
LOC_Os01g42790	0.84	0.11	0.25	0.97	GO:8234;GO:6508;GO:5764;GO:5615;GO:4175;GO:30163	-	KOG1543	protein|xylem cysteine proteinase 2 precursor, putative, expressed
LOC_Os01g42880	48.55	13.12	41.08	79.58	GO:16747;GO:6897;GO:31410	-	-	protein|transferase family protein, putative, expressed
LOC_Os01g43110	0.48	2.21	0.02	0.22	GO:16021	-	-	protein|expressed protein
LOC_Os01g43160	22.8	23.52	13.77	9.04	GO:4650;GO:5975;GO:16829;GO:47911	-	-	protein|polygalacturonase, putative, expressed
LOC_Os01g43280	0.95	0.33	0	0.01	GO:8194;GO:46527	K08237	KOG1192	protein|hydroquinone glucosyltransferase, putative, expressed
LOC_Os01g43400	0.09	0	5.03	3.73	-	-	-	protein|expressed protein
LOC_Os01g43430	0	0	6.08	1.03	-	-	-	protein|expressed protein
LOC_Os01g43500	0	0	3.43	0.59	-	-	-	protein|expressed protein
LOC_Os01g43560	0	0	1.32	1.84	-	-	-	protein|expressed protein
LOC_Os01g43760	2.94	19.61	4.6	59.09	GO:16705;GO:16021;GO:4497;GO:5506;GO:20037	-	KOG0157	protein|cytochrome P450 72A1, putative, expressed
LOC_Os01g44170	3.93	3.6	0.01	0	-	-	-	protein|expressed protein
LOC_Os01g44290	1.54	12.66	0	0	-	-	-	protein|expressed protein
LOC_Os01g44390	10.08	4.03	23.11	15.67	GO:3700;GO:6355;GO:3677	-	KOG0724	protein|MYB family transcription factor, putative, expressed
LOC_Os01g45020	2.67	8.21	0	0	GO:0044238	-	KOG2116	protein|F-box protein interaction domain containing protein, expressed
LOC_Os01g45770	0	0	0.42	0.93	-	-	-	protein|expressed protein
LOC_Os01g45914	358.62	7.73	2765.82	109.16	-	-	-	protein|expressed protein
LOC_Os01g46169	28.41	30.72	11.34	11.4	GO:16788;GO:16021	-	-	protein|GDSL-like lipase/acylhydrolase, putative, expressed
LOC_Os01g46720	39.71	19.96	180.66	66.25	GO:6468;GO:4672;GO:9507;GO:16592;GO:6970;GO:5524;GO:51726;GO:16021	-	KOG0661	protein|expressed protein
LOC_Os01g47180	0.03	0.1	0.44	2	GO:8408;GO:90305;GO:5634;GO:5737;GO:3676;GO:315;GO:4386;GO:3735;GO:6355;GO:70013;GO:3700;GO:16740	-	KOG4373	protein|3-5 exonuclease domain-containing protein, putative, expressed
LOC_Os01g47410	10.13	5	3.33	0.83	GO:4190;GO:6629;GO:5773;GO:6508;GO:16021	K08245	KOG1339	protein|aspartic proteinase oryzasin-1 precursor, putative, expressed
LOC_Os01g47500	0	0	2.87	5.76	-	-	-	protein|expressed protein
LOC_Os01g47510	0.45	0.29	0	0	GO:4523;GO:90502;GO:16021;GO:3676;GO:6278;GO:46872;GO:3964	-	-	protein|retrotransposon protein, putative, unclassified, expressed
LOC_Os01g47750	6.32	8.37	4.58	2.03	GO:89701;GO:398;GO:3723;GO:46872;GO:5681	K12836	KOG2202	protein|splicing factor U2AF 35 kDa subunit, putative, expressed
LOC_Os01g47770	30.26	21.59	7.49	7.82	GO:6950;GO:51082;GO:5737;GO:6457;GO:5634	-	KOG2265	protein|CS domain containing protein, putative, expressed
LOC_Os01g48339	0	0	2.89	0.91	-	-	-	protein|expressed protein
LOC_Os01g48620	2.13	6.62	2.32	30.93	GO:16021;GO:3735;GO:6412;GO:15934	-	-	protein|expressed protein
LOC_Os01g48650	0.3	5.44	0	0	GO:0016791	-	-	protein|expressed protein
LOC_Os01g48660	0.02	0.63	0.01	0.04	GO:16021;GO:3735;GO:6412;GO:15934	-	-	protein|expressed protein
LOC_Os01g48950	3.37	2.57	0.53	0.34	-	-	-	protein|expressed protein
LOC_Os01g49110	4.54	6.39	0.29	2.07	GO:8318;GO:97354;GO:5737;GO:36211	K14137	KOG0529	protein|prenyltransferase, putative, expressed
LOC_Os01g49219	0	0	18.25	13.35	-	-	-	protein|expressed protein
LOC_Os01g49600	6.46	3.89	1.12	0.47	GO:30247;GO:16310;GO:16301	-	-	protein|expressed protein
LOC_Os01g49650	0.2	1.43	0.13	6.65	GO:6869	-	-	protein|LTPL150 - Protease inhibitor/seed storage/LTP family protein precursor, expressed
LOC_Os01g49730	0.02	0.03	1.52	3.17	GO:0009314	-	-	protein|expressed protein
LOC_Os01g49750	0.08	0.06	3.23	3.49	-	-	-	protein|expressed protein
LOC_Os01g50400	10.89	10.6	2.87	3.06	GO:4674;GO:6468;GO:16021;GO:5524;GO:7165	-	KOG0198	protein|STE_MEKK_ste11_MAP3K.5 - STE kinases include homologs to sterile 7, sterile 11 and sterile 20 from yeast, expressed
LOC_Os01g50410	9.54	20.66	1.52	6.56	GO:4674;GO:6468;GO:16021;GO:5524;GO:7165;GO:18209	-	KOG0198	protein|STE_MEKK_ste11_MAP3K.6 - STE kinases include homologs to sterile 7, sterile 11 and sterile 20 from yeast, expressed
LOC_Os01g50616	8.72	5.17	4.22	13.86	GO:16021;GO:4518;GO:90305	-	KOG1471	protein|phosphatidylinositol transfer, putative, expressed
LOC_Os01g50730	0	0	7.68	4.41	GO:43631;GO:4652;GO:5634;GO:6397;GO:5524	K14376	KOG2245	protein|expressed protein
LOC_Os01g50870	2.02	5.89	1.41	0.68	GO:16301;GO:16310	-	-	protein|expressed protein
LOC_Os01g50970	0.03	0	0.71	0.59	GO:16829	-	-	protein|expressed protein
LOC_Os01g50980	0	0	0.9	1.16	GO:31625;GO:6511;GO:31461;GO:9524;GO:794;GO:5819;GO:16021;GO:16567;GO:10087;GO:9867;GO:10265;GO:48366;GO:9793;GO:42752;GO:9733	-	KOG2166	protein|cullin, putative, expressed
LOC_Os01g51330	2.7	1.88	0.01	0.01	GO:16021	-	-	protein|expressed protein
LOC_Os01g51670	0	0	1.01	15.61	GO:16021	-	-	protein|expressed protein
LOC_Os01g52010	48.97	23.83	66.11	72.81	GO:16846;GO:6520;GO:16021;GO:8483;GO:1901566	-	-	protein|alliin lyase precursor, putative, expressed
LOC_Os01g52120	1.51	0.93	0	0	-	-	-	protein|expressed protein
LOC_Os01g52370	5.86	5.14	0.5	0.1	-	-	-	protein|expressed protein
LOC_Os01g52830	0.89	1.49	0	0	-	-	-	protein|DUF1264 domain containing protein, putative, expressed
LOC_Os01g53079	30.82	21.43	22.04	7.45	-	-	KOG0013	protein|ubiquitin domain-containing protein 1, putative, expressed
LOC_Os01g53090	6.62	3.79	2.04	0.61	-	-	-	protein|pathogen-related protein, putative, expressed
LOC_Os01g53160	4.89	5.92	5.95	1.09	GO:45892;GO:5634	-	-	protein|DUF623 domain containing protein, expressed
LOC_Os01g53210	2.27	6.46	0	0	GO:46873;GO:30001;GO:16021	-	KOG1291	protein|metal transporter Nramp3, putative, expressed
LOC_Os01g53255	3.83	2.14	0	0.03	-	-	-	protein|expressed protein
LOC_Os01g53390	26.14	30.84	0.05	0.49	GO:8194;GO:43414;GO:16021;GO:46527;GO:6807;GO:44238;GO:8168;GO:3676	-	KOG1192	protein|glucosyltransferase, putative, expressed
LOC_Os01g53460	0.66	0.32	0	1.73	GO:8194;GO:46527	-	KOG1192	protein|anthocyanidin 5,3-O-glucosyltransferase, putative, expressed
LOC_Os01g53560	0.68	0.5	1.3	2.11	GO:8270;GO:5634;GO:46939;GO:6281;GO:3677;GO:46403;GO:46404;GO:80111;GO:8441	K08073	KOG2134	protein|phosphoesterase, putative, expressed
LOC_Os01g53660	4.34	5.17	0.91	1.13	GO:10073;GO:4435;GO:35556;GO:6629;GO:8483	-	-	protein|transposon protein, putative, unclassified, expressed
LOC_Os01g53810	9.7	4.93	15.8	13.71	GO:4180;GO:16021;GO:8235	K01301	KOG2195	protein|peptidase, putative, expressed
LOC_Os01g54040	7.26	6.13	1.86	0.72	GO:16567;GO:5634;GO:46872;GO:31464;GO:8233;GO:6508	-	KOG1400	protein|ATP-dependent protease La, putative, expressed
LOC_Os01g54340	18.78	211.7	29.71	64.04	-	-	-	protein|plant-specific domain TIGR01615 family protein, expressed
LOC_Os01g54740	0	0	0.31	0.31	-	-	-	protein|transposon protein, putative, unclassified, expressed
LOC_Os01g54750	0	0.02	1.78	3.01	-	-	-	protein|expressed protein
LOC_Os01g54860	48.1739	13.5685	30.5228	9.68261	GO:3860:GO:6574GO:9507;GO:80167;GO:5829;GO:5576;GO:16021	K05605	KOG1684	enoyl-CoA hydratase/isomerase family protein, putative, expressed
LOC_Os01g55010	0	0	0.23	1.89	GO:0016310	-	-	protein|EBNA-1, putative, expressed
LOC_Os01g55350	0.11	0	0.34	0.1	GO:8964;GO:15977;GO:5829;GO:6099;GO:16301;GO:48366;GO:15979;GO:16310	K01595	-	protein|phosphoenolpyruvate carboxylase, putative, expressed
LOC_Os01g55660	0.01	0.01	0.28	0.83	GO:15074;GO:8270;GO:16021;GO:1990904;GO:3676;GO:5840;GO:3735;GO:6412	-	-	protein|retrotransposon protein, putative, Ty1-copia subclass, expressed
LOC_Os01g55950	4.39	26.73	6.16	69.28	GO:16811;GO:16021	K01455	-	protein|acetamidase, putative, expressed
LOC_Os01g56270	8.03	4.83	0.53	0.61	-	-	-	protein|transposon protein, putative, CACTA, En/Spm sub-class, expressed
LOC_Os01g56480	1.3	2.31	10.75	10.97	-	-	-	protein|expressed protein
LOC_Os01g56690	0.7	1.07	0	0.03	GO:46983	-	-	protein|helix-loop-helix DNA-binding domain containing protein, expressed
LOC_Os01g56730	0	0	1.97	0.93	-	-	-	protein|expressed protein
LOC_Os01g56750	0.59	0.33	0.08	0.01	-	-	-	protein|OsFBDUF8 - F-box and DUF domain containing protein, expressed
LOC_Os01g56850	2.32	3.08	3.66	24.59	GO:16021	-	-	protein|expressed protein
LOC_Os01g57082	0.18	0.5	3.06	2.87	GO:4222;GO:6508;GO:5829;GO:5739;GO:43171;GO:46872;GO:30163	K01408	KOG0959	protein|insulin-degrading enzyme, putative, expressed
LOC_Os01g57240	13.31	8.74	14.41	22.68	GO:3677;GO:5829;GO:5634;GO:8270	-	-	protein|expressed protein
LOC_Os01g57340	0.27	0.83	1.46	7.39	GO:43531;GO:6952;GO:813;GO:51707;GO:32509;GO:15031	-	KOG4658	protein|rp1, putative, expressed
LOC_Os01g57490	0.82	2.45	0.04	0.21	GO:106310;GO:6468;GO:16021;GO:4674;GO:5524;GO:48544	-	KOG1187	protein|D-mannose binding lectin family protein, expressed
LOC_Os01g57870	1.51	1.05	1.59	3.79	GO:43531;GO:6952;GO:5886;GO:51707;GO:98581;GO:5524;GO:51702;GO:16787;GO:12501;GO:6955;GO:33554	K13459	KOG4658	protein|disease resistance protein RPS2, putative, expressed
LOC_Os01g57890	0.11	0.08	0.79	3.11	GO:8289;GO:6357;GO:5634;GO:981;GO:3677;GO:32578;GO:9055;GO:22900	-	KOG0483	protein|Homeobox domain containing protein, expressed
LOC_Os01g57920	0.55	0.18	0	0	GO:16021	-	-	protein|OsFBL3 - F-box domain and LRR containing protein, expressed
LOC_Os01g58020	1.35	13.11	6.82	4.26	GO:9853;GO:16984;GO:9507;GO:19253;GO:4497;GO:287	-	-	protein|ribulose bisphosphate carboxylase large chain precursor, putative, expressed
LOC_Os01g58100	0.13	0.01	2.55	2.43	GO:4097;GO:46148;GO:16021;GO:46872	K00422	-	protein|polyphenol oxidase, putative, expressed
LOC_Os01g58130	1.28	13.08	0.36	3.8	-	-	-	protein|expressed protein
LOC_Os01g58194	37.59	10.28	12.89	3	GO:47134;GO:98869;GO:16209;GO:16853;GO:16310;GO:16301	K17609	KOG2501	protein|protein disulfide isomerase, putative, expressed
LOC_Os01g58240	0.66	0.6	2.82	11.99	GO:4252;GO:6508;GO:5615;GO:5783;GO:16021	-	-	protein|OsSub6 - Putative Subtilisin homologue, expressed
LOC_Os01g58280	0.55	0.21	0.31	2.69	GO:4252;GO:6508;GO:5615;GO:16021	-	KOG1153	protein|OsSub8 - Putative Subtilisin homologue, expressed
LOC_Os01g58350	1.72	12.15	0.07	2.31	-	-	-	protein|expressed protein
LOC_Os01g58450	23.93	16.14	0	0	-	-	-	protein|retrotransposon protein, putative, Ty1-copia subclass, expressed
LOC_Os01g58500	0.43	0.89	0.06	0.07	GO:16021	-	-	protein|expressed protein
LOC_Os01g58520	0.55	0.64	0	0	GO:6952	-	KOG4658	protein|disease resistance protein, putative, expressed
LOC_Os01g58530	2.72	4.27	0	0	-	-	KOG4658	protein|NB-ARC/LRR disease resistance protein, putative, expressed
LOC_Os01g58630	1.66	3.32	0.18	0.89	GO:15938;GO:3986;GO:4523;GO:3676;GO:90502	-	-	protein|pentatricopeptide repeat, putative, expressed
LOC_Os01g59560	0.11	0.12	0.42	1	GO:6468;GO:4672;GO:5524	-	KOG1187	protein|protein kinase domain containing protein, expressed
LOC_Os01g59570	0.92	0.57	0.05	0.02	GO:4674;GO:6468;GO:16021;GO:5524;GO:18212;GO:4713	-	KOG1187	protein|senescence-induced receptor-like serine/threonine-protein kinase precursor, putative, expressed
LOC_Os01g59700	0.23	2.87	0	0	GO:3676	-	-	protein|expressed protein
LOC_Os01g60060	0.19	0.54	0.01	0.08	GO:4674;GO:6468;GO:16021;GO:5524	-	KOG1187	protein|leucine-rich repeat family protein, putative, expressed
LOC_Os01g60330	12.92	2.11	5.58	0.47	GO:6468;GO:4672;GO:16021;GO:5524;GO:60255	-	KOG1187	protein|inactive receptor kinase At2g26730 precursor, putative, expressed
LOC_Os01g60600	1.45	15.65	1.94	38.05	GO:43565;GO:5634;GO:6355;GO:3700;GO:50896	-	-	protein|WRKY108, expressed
LOC_Os01g60740	26.31	3.66	5.28	0.02	GO:6869;GO:8289;GO:16021	-	-	protein|LTPL16 - Protease inhibitor/seed storage/LTP family protein precursor, expressed
LOC_Os01g61340	0	0	8.54	2.49	-	-	-	protein|expressed protein
LOC_Os01g62090	0.43	2.74	0	0	-	-	-	protein|expressed protein
LOC_Os01g62260	13.99	0.78	9.5	15.56	GO:6952;GO:4674;GO:16021	-	-	protein|thaumatin, putative, expressed
LOC_Os01g62550	0.04	0	0.01	0.33	GO:16021	-	-	protein|expressed protein
LOC_Os01g62570	0.45	0.45	0	0.04	GO:31307;GO:7264;GO:5509;GO:7005;GO:3924;GO:5525;GO:10821;GO:15031;GO:5789	K07870	KOG1707	protein|ATP/GTP/Ca++ binding protein, putative, expressed
LOC_Os01g62790	0.05	0	1.32	0.75	GO:16779;GO:71076;GO:5634;GO:60964;GO:5737;GO:140098;GO:16021	-	KOG2277	protein|expressed protein
LOC_Os01g62950	4.42	0.77	6.28	6.02	GO:3924;GO:5768;GO:15031;GO:5525;GO:5794;GO:16192;GO:35434;GO:9536;GO:6878;GO:16021;GO:5375	K07904	KOG0087	protein|ras-related protein, putative, expressed
LOC_Os01g65110	7.06	0.35	23.93	6.32	GO:42937;GO:35442;GO:16021;GO:71916;GO:42939	K14638	KOG1237	protein|POT family protein, expressed
LOC_Os01g68300	308.85	319.94	137.39	867.68	-	-	-	protein|expressed protein
LOC_Os01g68720	0.1	0.17	0.02	0	-	-	-	protein|keratin, type I cytoskeletal 9, putative, expressed
LOC_Os01g70060	7.72	10.98	10.63	33.74	GO:6397;GO:993;GO:16591;GO:31123	K15559	KOG2669	protein|protein of unknown function, DUF618 domain containing protein, expressed
LOC_Os01g70720	0.29	0.94	0.01	0.02	GO:16021	-	-	protein|expressed protein
LOC_Os01g70930	11.11	7.57	10.18	1.87	GO:1901600;GO:16491;GO:46872;GO:16106;GO:1901336;GO:31418;GO:9805;GO:2238	-	KOG0143	protein|leucoanthocyanidin dioxygenase, putative, expressed
LOC_Os01g71760	0.36	0.02	0.1	0.73	GO:15180;GO:15808;GO:16021;GO:5313;GO:15812;GO:1903401;GO:15185;GO:15813;GO:15189	-	KOG1289	protein|amino acid permease family protein, putative, expressed
LOC_Os01g72300	0.96	0.19	0.01	0	GO:48046;GO:30145;GO:2000280;GO:10497;GO:9506	-	-	protein|Cupin domain containing protein, expressed
LOC_Os01g72360	0.16	4.35	0	0	GO:428;GO:16874;GO:16740	-	-	protein|expressed protein
LOC_Os01g72370	92.07	15.41	512.32	96.61	GO:46983;GO:6357;GO:90575;GO:1900706;GO:3700;GO:3677;GO:1067;GO:5737;GO:1990641;GO:71731;GO:10104;GO:46686;GO:9723;GO:46685;GO:45893;GO:9755;GO:160	-	-	protein|helix-loop-helix DNA-binding domain containing protein, expressed
LOC_Os01g73250	126.64	86.45	41.12	428.93	-	-	-	protein|abscisic stress-ripening, putative, expressed
LOC_Os01g74160	0	0.04	0	1.42	GO:16021	-	-	protein|carboxyl-terminal peptidase, putative, expressed
LOC_Os01g74170	0.69	0.2	0.53	1.18	GO:31262;GO:7059;GO:51301;GO:7049;GO:5634;GO:16021	K11550	KOG4657	protein|expressed protein
LOC_Os02g10110	0.08	0.08	0.03	0.75	GO:4714;GO:18108;GO:16021;GO:5886;GO:5524;GO:42802	-	KOG1187	protein|Leucine Rich Repeat family protein, expressed
LOC_Os02g10120	71.15	13.14	31.16	48.28	GO:31408;GO:16702;GO:5737;GO:6633;GO:46872;GO:43231;GO:9579;GO:31984;GO:34440;GO:10597;GO:9751;GO:9753;GO:9695;GO:9723;GO:9737;GO:7623;GO:9409;GO:9620;GO:9611	K00454	-	protein|lipoxygenase, putative, expressed
LOC_Os02g13770	0	0	2.72	1.08	GO:5634;GO:46872;GO:16310;GO:16787;GO:16301;GO:16021	-	KOG4585	protein|transposon protein, putative, CACTA, En/Spm sub-class, expressed
LOC_Os02g13785	0.08	0.01	0.23	0.22	-	-	-	protein|expressed protein
LOC_Os02g13800	61.95	13.43	7.48	0.95	GO:43565;GO:5634;GO:6355;GO:3700;GO:1067;GO:3690;GO:34605;GO:1903508	K09419	KOG0627	protein|HSF-type DNA-binding domain containing protein, expressed
LOC_Os02g14280	0.01	0.01	1.95	1.77	GO:8270;GO:10073;GO:3676	-	-	protein|transposon protein, putative, unclassified, expressed
LOC_Os02g14570	0.14	0.02	0.01	0.31	GO:8194;GO:43686;GO:5739;GO:18206;GO:31365;GO:46527;GO:42586	K08237	KOG1192	protein|hydroquinone glucosyltransferase, putative, expressed
LOC_Os02g14970	1.85	4.68	0	0	-	-	-	protein|expressed protein
LOC_Os02g14980	9.03	4.18	10.16	35.57	GO:15368;GO:70588;GO:5774;GO:51139;GO:5509;GO:16021;GO:6874;GO:5886;GO:6814	-	-	protein|calcium-binding EF hand family protein, putative, expressed
LOC_Os02g15280	3.14	23.77	0.23	8.04	-	-	-	protein|VQ domain containing protein, putative, expressed
LOC_Os02g15360	0.93	0.53	3.3	2.51	GO:3824;GO:16021	-	-	protein|expressed protein
LOC_Os02g15540	50.81	83.89	30.77	28.38	-	-	-	protein|expressed protein
LOC_Os02g15670	0	0.01	12.54	1.24	-	-	-	protein|expressed protein
LOC_Os02g15870	9.18	7.76	26.27	28.45	GO:19008;GO:61798;GO:6777;GO:51539;GO:5525;GO:5739;GO:46872;GO:61799	K03639	KOG2876	protein|molybdenum cofactor biosynthesis protein 1, putative, expressed
LOC_Os02g16060	0	0	0.1	0.23	GO:43531;GO:6952;GO:16021;GO:51707	-	KOG4658	protein|RGA-1, putative, expressed
LOC_Os02g16090	0	0	0.16	0.27	GO:3964;GO:6278	-	-	protein|retrotransposon protein, putative, LINE subclass, expressed
LOC_Os02g16240	0	0	0.24	0.74	GO:8270;GO:5634;GO:6355;GO:8234;GO:16021;GO:43565;GO:3700;GO:6508	-	-	protein|transposon protein, putative, unclassified, expressed
LOC_Os02g16995	0.33	0.47	0	0	GO:16021	-	-	protein|expressed protein
LOC_Os02g17000	0.2	21.21	0	1.6	GO:4252;GO:6508	-	-	protein|OsSub14 - Putative Subtilisin homologue, expressed
LOC_Os02g17090	0.19	2.38	0.07	0.01	GO:4252;GO:6508	-	-	protein|OsSub17 - Putative Subtilisin homologue, expressed
LOC_Os02g17620	0.01	0	11.07	2.26	GO:50127	-	-	protein|isochorismatase family protein, putative, expressed
LOC_Os02g17760	0.41	1.26	1.32	5.72	GO:16705;GO:16021;GO:51501;GO:4497;GO:5506;GO:52315;GO:20037;GO:6657;GO:5737;GO:6646;GO:16102;GO:4103;GO:4305;GO:10333;GO:6952	-	KOG0156	protein|cytochrome P450, putative, expressed
LOC_Os02g18080	0.3	0.13	1.1	0.81	GO:43531;GO:6952;GO:16021;GO:51707;GO:6468;GO:4672;GO:5524	-	KOG4658	protein|NB-ARC domain containing protein, expressed
LOC_Os02g18140	0	0	0.54	0.37	GO:43531;GO:6952;GO:51707	-	KOG4658	protein|NBS type disease resistance protein, putative, expressed
LOC_Os02g18150	0	0	1.62	1.16	GO:0016020	-	-	protein|expressed protein
LOC_Os02g18180	0.07	0.01	1.12	1.08	GO:51536;GO:54;GO:16020;GO:5524;GO:6415;GO:46872;GO:6413;GO:43024;GO:16787	K06174	KOG0063	protein|ATP-binding cassette sub-family E member 1, putative, expressed
LOC_Os02g18310	0.02	0.02	0.14	0.57	GO:15074;GO:8270;GO:16021;GO:3676	-	-	protein|retrotransposon protein, putative, Ty1-copia subclass, expressed
LOC_Os02g18460	0.15	0.03	1.2	0.68	GO:6355;GO:3677	-	-	protein|NAM, putative, expressed
LOC_Os02g18784	6.87	3.28	0	0	GO:16021	-	-	protein|expressed protein
LOC_Os02g18810	7.2	4.76	6.16	12.38	GO:80156;GO:3723;GO:5739;GO:9414;GO:3697;GO:9737;GO:16021;GO:6952;GO:6355	-	-	protein|pentatricopeptide, putative, expressed
LOC_Os02g18990	0.56	0.22	0	0	GO:16788;GO:16021	-	-	protein|GDSL-like lipase/acylhydrolase, putative, expressed
LOC_Os02g19040	1.29	1.18	0.58	0.24	GO:16788;GO:55085;GO:16020;GO:22857	-	-	protein|GDSL-like lipase/acylhydrolase, putative, expressed
LOC_Os02g19450	0.16	0.45	0.02	0.02	GO:16887;GO:34605;GO:5737;GO:16021;GO:5524;GO:6508;GO:8233	K03695	KOG1051	protein|ATPase, AAA family protein, expressed
LOC_Os02g19540	0.44	1.59	0.04	0.25	-	-	-	protein|OsFBX47 - F-box domain containing protein, expressed
LOC_Os02g19850	0.16	0.19	0	0	GO:46983;GO:6071;GO:16021;GO:4371;GO:16310	-	-	protein|hAT dimerisation domain-containing protein, putative, expressed
LOC_Os02g20000	0	0	0.39	0.28	-	-	-	protein|expressed protein
LOC_Os02g20200	0.11	0.26	5.17	1.57	GO:15074;GO:8270;GO:3676;GO:140097;GO:6284	-	-	protein|retrotransposon protein, putative, unclassified, expressed
LOC_Os02g20540	38.9	0	51.45	0.81	GO:5886;GO:9834;GO:31225;GO:16021	-	-	protein|fasciclin domain containing protein, expressed
LOC_Os02g20870	0.31	1.59	3.69	8.83	GO:30915;GO:31348;GO:976;GO:45892;GO:5634;GO:46983;GO:6974;GO:10112;GO:2832;GO:32102;GO:16570	-	-	protein|SNI1, putative, expressed
LOC_Os02g20934	0.01	0	7.8	6.71	-	-	-	protein|expressed protein
LOC_Os02g20950	10	13.53	21.95	31.4	GO:5634;GO:6355;GO:5737	-	-	protein|expressed protein
LOC_Os02g21190	7.06	10.98	1.8	2.99	GO:127;GO:6384;GO:3677;GO:5634;GO:42791	-	-	protein|expressed protein
LOC_Os02g21340	13.52	5.3	3.37	1.1	GO:140359;GO:55085;GO:16021;GO:5524	K08711	KOG0065	protein|ABC-2 type transporter family protein, expressed
LOC_Os02g21470	0	0	0.34	1.06	-	-	-	protein|expressed protein
LOC_Os02g21870	3.99	2.5	0	0	-	-	-	protein|expressed protein
LOC_Os02g22570	0	0	1.47	1.99	-	-	-	protein|retrotransposon protein, putative, unclassified, expressed
LOC_Os02g22580	0	0	9.44	9.91	-	-	-	protein|expressed protein
LOC_Os02g22590	0	0.09	3.14	6.59	-	-	-	protein|expressed protein
LOC_Os02g22600	0	0	3.18	26.32	-	-	-	protein|retrotransposon protein, putative, unclassified, expressed
LOC_Os02g22820	17.39	20.48	0.81	2.21	-	-	-	protein|expressed protein
LOC_Os02g23930	0	0	2.57	4.78	-	-	-	protein|expressed protein
LOC_Os02g23939	0	0	4.81	3.72	-	-	-	protein|expressed protein
LOC_Os02g24150	0	0	2.23	2.9	-	-	-	protein|retrotransposon protein, putative, unclassified, expressed
LOC_Os02g24280	0	0	0.2	0.14	-	-	-	protein|transposon protein, putative, unclassified, expressed
LOC_Os02g24720	0.01	0.03	25.55	10.96	GO:6869;GO:8289	-	-	protein|LTPL21 - Protease inhibitor/seed storage/LTP family protein precursor, expressed
LOC_Os02g26190	0	0	0	0.06	-	-	-	protein|transposon protein, putative, CACTA, En/Spm sub-class, expressed
LOC_Os02g26570	0.22	1.79	0.32	9.86	-	-	-	protein|expressed protein
LOC_Os02g27769	12.63	20.65	48.76	65.48	GO:3735;GO:6412;GO:5840;GO:46872;GO:1990904	K02978	KOG1779	protein|40S ribosomal protein S27, putative, expressed
LOC_Os02g28030	1.96	13.4	0	0	-	-	-	protein|expressed protein
LOC_Os02g28140	0.56	1.3	0	0	-	-	-	protein|expressed protein
LOC_Os02g28220	0.04	0.03	0.35	2.61	GO:50734	-	-	protein|transferase family protein, putative, expressed
LOC_Os02g28300	0.42	0.15	0.02	0	GO:50734	-	-	protein|transferase family protein, putative, expressed
LOC_Os02g28900	34.19	11.7	13.08	2.33	GO:8194;GO:46527	-	KOG1192	protein|cytokinin-O-glucosyltransferase 2, putative, expressed
LOC_Os02g29040	0	0	0.02	0.28	GO:9579;GO:3723;GO:9536	-	KOG4177	protein|ankyrin repeat domain containing protein, putative, expressed
LOC_Os02g29190	0	0	0.01	0.14	GO:43229;GO:9579;GO:43227;GO:5737;GO:16021	-	KOG4177	protein|ankyrin, putative, expressed
LOC_Os02g29210	12.74	20.53	2.67	3.42	GO:43229;GO:9579;GO:43227;GO:5737;GO:16021	-	KOG4177	protein|ankyrin, putative, expressed
LOC_Os02g29290	0	0	1.38	0.57	-	-	-	protein|expressed protein
LOC_Os02g29300	0	0	1.03	6.77	GO:5634;GO:5737	-	-	protein|expressed protein
LOC_Os02g29500	0	0.08	11.05	31.65	-	-	-	protein|expressed protein
LOC_Os02g29870	0.01	0.01	0.32	0.23	GO:8270;GO:3676	-	-	protein|retrotransposon protein, putative, unclassified, expressed
LOC_Os02g29970	0.01	0.04	0.07	0.86	GO:16021	-	-	protein|expressed protein
LOC_Os02g30070	0	0	2.92	2.4	-	-	-	protein|expressed protein
LOC_Os02g30100	17.46	7.22	4.97	1.23	GO:16705;GO:98542;GO:16021;GO:4497;GO:5506;GO:20037;GO:90305;GO:8408	-	KOG0156	protein|cytochrome P450, putative, expressed
LOC_Os02g30114	0.01	0	1.35	0.74	-	-	-	protein|expressed protein
LOC_Os02g30955	0.03	0	2.14	0.97	-	-	-	protein|expressed protein
LOC_Os02g30974	1.5	6.17	0.79	0.51	GO:4843;GO:71108;GO:5634;GO:43130	-	KOG3991	protein|expressed protein
LOC_Os02g31074	1.13	0.83	5.01	2.91	GO:16021	-	-	protein|expressed protein
LOC_Os02g31845	2.65	0.09	10.23	2.78	-	-	-	protein|expressed protein
LOC_Os02g31850	0.02	0	0	0.4	GO:8270;GO:5634;GO:6355	-	-	protein|transposon protein, putative, unclassified, expressed
LOC_Os02g32690	1.25	0.2	1.82	1.9	GO:140359;GO:55085;GO:16021;GO:5524	K08711	KOG0065	protein|pleiotropic drug resistance protein 15, putative, expressed
LOC_Os02g33330	4	4.82	2.3	0.48	-	-	-	protein|expressed protein
LOC_Os02g36220	1.57	1.45	0.64	0.2	GO:10333;GO:16102;GO:9507;GO:287;GO:16021;GO:34282;GO:34278;GO:6952;GO:34283;GO:34280;GO:9685;GO:16053	K14038	-	protein|terpene synthase, putative, expressed
LOC_Os02g36330	1.4	3.34	1.16	12.55	GO:16567;GO:16021;GO:61630;GO:6511	-	KOG4628	protein|RING-H2 finger protein ATL1O, putative, expressed
LOC_Os02g40200	0.12	0.21	0.13	1.16	GO:6468;GO:4672;GO:16021;GO:5886;GO:5524;GO:9755;GO:50832	-	KOG1187	protein|receptor-like protein kinase precursor, putative, expressed
LOC_Os02g42430	3.3	11.63	5.91	2.76	-	-	-	protein|GEM, putative, expressed
LOC_Os02g43370	57.91	6.8	247.85	45.32	GO:35673;GO:35672;GO:16021;GO:51980;GO:5886;GO:33214;GO:10039;GO:48316	-	-	protein|transposon protein, putative, unclassified, expressed
LOC_Os02g44320	149.55	0.57	188.6	36.76	GO:5576;GO:8289	-	-	protein|LTPL113 - Protease inhibitor/seed storage/LTP family protein precursor, expressed
LOC_Os02g44720	4.11	29.88	5.38	7.64	-	-	-	protein|expressed protein
LOC_Os02g45520	21.39	0.99	4.46	7.88	GO:22857;GO:55085;GO:16021;GO:43014;GO:5737;GO:7021;GO:7023;GO:226	-	KOG1161	protein|uncharacterized membrane protein, putative, expressed
LOC_Os02g46820	0.65	0.76	0	0	-	-	-	protein|expressed protein
LOC_Os02g53240	16.91	24.57	1.52	2.28	-	-	-	protein|expressed protein
LOC_Os02g53470	0.1	0.11	0	0	GO:15074;GO:3676;GO:3964;GO:4190;GO:6278;GO:4601;GO:6508;GO:4523;GO:98869;GO:8270;GO:90502	-	-	protein|retrotransposon protein, putative, unclassified, expressed
LOC_Os02g55520	27.09	40.24	28.66	18.39	GO:43170;GO:17119;GO:61630;GO:44238;GO:5802;GO:6896;GO:5768;GO:6623;GO:16746;GO:16020;GO:1901565;GO:44248	-	KOG4628	protein|zinc finger, C3HC4 type domain containing protein, expressed
LOC_Os03g01014	115.95	18.36	84.09	47.17	GO:71586;GO:4222;GO:16021;GO:16746	-	-	protein|expressed protein
LOC_Os03g02770	1.36	0	1.14	1.39	-	-	-	protein|expressed protein
LOC_Os03g05350	0.1	0.11	0	0	GO:15074;GO:3676;GO:3964;GO:4190;GO:6278;GO:6508;GO:4523;GO:4601;GO:90502;GO:98869	-	-	protein|retrotransposon protein, putative, unclassified, expressed
LOC_Os03g07739	2.51	4.6	1.51	1.7	-	-	-	protein|expressed protein
LOC_Os03g12920	0.62	0.51	0	0	GO:16021	-	-	protein|expressed protein
LOC_Os03g16150	12.33	15.21	13.65	4.71	GO:4475;GO:9298;GO:5737;GO:5525;GO:5634;GO:6057;GO:31506;GO:8878;GO:8928;GO:6486;GO:8171;GO:60359;GO:10193;GO:9753;GO:19853;GO:9651;GO:30244;GO:42742;GO:9408;GO:32259	K00966	KOG1322	protein|mannose-1-phosphate guanyltransferase, putative, expressed
LOC_Os03g16300	0	0	3.86	7.1	-	-	-	protein|transposon protein, putative, unclassified, expressed
LOC_Os03g16310	0	0	0.09	0.16	GO:3964;GO:6278;GO:4519;GO:16301;GO:3677;GO:6281;GO:90305;GO:16310	-	-	protein|retrotransposon protein, putative, LINE subclass, expressed
LOC_Os03g16320	0	0	0.68	0.36	-	-	-	protein|expressed protein
LOC_Os03g17230	0.59	1.22	0.67	4.56	GO:48040;GO:33320;GO:16021;GO:70403;GO:42732;GO:5737;GO:12505;GO:31984;GO:43231;GO:31090	K08678	KOG1429	protein|NAD dependent epimerase/dehydratase family domain containing protein, expressed
LOC_Os03g17480	2.09	3.36	0.38	0.57	GO:4364;GO:10731;GO:42221	K00799	KOG0406	protein|IN2-1 protein, putative, expressed
LOC_Os03g19420	25.95	2.08	27.15	20.8	GO:30410;GO:30417;GO:7235;GO:42401;GO:18130;GO:1901362	K05953	-	protein|nicotianamine synthase, putative, expressed
LOC_Os03g19427	32.09	2.76	37.22	33.7	GO:30410;GO:30417;GO:72351;GO:42401;GO:18130;GO:1901362	K05953	-	protein|nicotianamine synthase, putative, expressed
LOC_Os03g22790	111.31	263.23	75.29	93.24	GO:16161;GO:272;GO:5737;GO:16021;GO:102229	-	-	protein|beta-amylase, putative, expressed
LOC_Os03g25500	1.12	4.04	1.15	22.86	GO:16705;GO:16021;GO:4497;GO:5506;GO:20037	-	KOG0157	protein|cytochrome P450 72A1, putative, expressed
LOC_Os03g26210	32.23	6.84	226.32	22.72	GO:46983;GO:5634;GO:6355;GO:3677;GO:19843;GO:1990904;GO:5840	-	-	protein|helix-loop-helix DNA-binding domain containing protein, expressed
LOC_Os03g26310	0	0.57	0	0.06	-	-	-	protein|expressed protein
LOC_Os03g27340	0	0	2.5	1.5	GO:31969	-	-	protein|expressed protein
LOC_Os03g29130	0.03	0.03	0.16	0.53	GO:15074;GO:8270;GO:16021;GO:1990904;GO:3676;GO:5840;GO:3735;GO:6412	-	-	protein|retrotransposon protein, putative, Ty1-copia subclass, expressed
LOC_Os03g29340	0.74	0.29	1.51	3.27	GO:16021;GO:16301;GO:16310	-	KOG2641	protein|domain of unknown function domain containing protein, expressed
LOC_Os03g31200	0.04	0.05	0.12	0.47	GO:15074;GO:8270;GO:16021;GO:1990904;GO:3676;GO:5840;GO:30246;GO:3735;GO:6412	-	-	protein|retrotransposon protein, putative, Ty1-copia subclass, expressed
LOC_Os03g31730	25.16	14.71	94.2	46.95	GO:9793;GO:3924;GO:16021;GO:5525;GO:15031	-	-	protein|expressed protein
LOC_Os03g31750	1.32	7.69	1.11	0.99	GO:50242;GO:6090;GO:43231;GO:16301;GO:16310;GO:15979;GO:5524;GO:5829;GO:46872;GO:9909	K01006	-	protein|pyruvate, phosphate dikinase, chloroplast precursor, putative, expressed
LOC_Os03g37840	7.04	1.16	3.28	4.36	GO:15079;GO:71805;GO:16021	K03549	-	protein|potassium transporter, putative, expressed
LOC_Os03g41180	0.06	0.34	0.01	0.04	-	-	-	protein|transposon protein, putative, CACTA, En/Spm sub-class
LOC_Os03g43440	29.35	47.81	41.23	115.84	GO:4674;GO:6468;GO:7165;GO:5524;GO:9409;GO:106310	-	KOG0583	protein|CAMK_KIN1/SNF1/Nim1_like.17 - CAMK includes calcium/calmodulin depedent protein kinases, expressed
LOC_Os03g46350	0.02	0.19	0	0	-	-	-	protein|transcription factor, putative, expressed
LOC_Os03g55240	20.66	16.39	9.5	45.8	GO:16705;GO:16021;GO:98542;GO:4497;GO:5506;GO:20037	-	KOG0156	protein|cytochrome P450, putative, expressed
LOC_Os03g57149	80.03	28.84	101.24	90.55	GO:6353;GO:3690;GO:42646;GO:9507;GO:6355;GO:3729;GO:71472;GO:9658;GO:32502	K15032	KOG1267	protein|mTERF domain containing protein, expressed
LOC_Os03g58600	0.11	0	0.12	0.07	GO:31047;GO:5731;GO:3676;GO:4521;GO:1903343;GO:2000616;GO:55046;GO:1900111;GO:5737;GO:9561;GO:1990904;GO:7143;GO:7140;GO:33169;GO:16441;GO:90502;GO:51607	K11593	KOG1041	protein|PAZ domain containing protein, putative, expressed
LOC_Os03g60440	0	0	5.95	2.07	-	-	-	protein|expressed protein
LOC_Os03g61090	234.16	177.72	104.05	63.75	-	-	-	protein|expressed protein
LOC_Os03g61870	0.02	0	0.02	0.17	GO:3676;GO:6313;GO:16021;GO:15074	-	-	protein|transposon protein, putative, Mariner sub-class, expressed
LOC_Os03g62670	29.45	0.42	2.91	4.3	GO:8757;GO:32259;GO:5777;GO:5829;GO:102215;GO:8172	K21552	-	protein|expressed protein
LOC_Os03g63870	0	0	0.15	0.52	-	-	-	protein|expressed protein
LOC_Os04g03980	1.87	46.86	2.57	17.5	GO:4499;GO:9851;GO:16021;GO:50661;GO:50660	K11816	KOG1399	protein|flavin monooxygenase, putative, expressed
LOC_Os04g10190	0	0	0.03	0.11	-	-	-	protein|retrotransposon protein, putative, Ty3-gypsy subclass, expressed
LOC_Os04g15580	6.44	12.29	2.08	4.83	GO:4674;GO:6468;GO:16021;GO:48544;GO:5886;GO:5524;GO:106310;GO:46983;GO:3677	-	KOG1187	protein|serine/threonine-protein kinase receptor precursor, putative, expressed
LOC_Os04g15840	3.09	4.37	1.08	0.46	GO:9664;GO:5576;GO:16020;GO:9653	-	-	protein|expansin precursor, putative, expressed
LOC_Os04g16870	0	0	0.1	0.28	-	-	-	protein|retrotransposon protein, putative, Ty3-gypsy subclass, expressed
LOC_Os04g21350	32.42	22.58	141.77	91.34	GO:9909	-	-	protein|flowering promoting factor-like 1, putative, expressed
LOC_Os04g24080	0	0	0.02	0.09	GO:16021	-	-	protein|retrotransposon protein, putative, Ty3-gypsy subclass, expressed
LOC_Os04g25130	0	0	0.04	0.21	-	-	-	protein|retrotransposon protein, putative, LINE subclass, expressed
LOC_Os04g27430	22.78	13.36	11.27	0.99	GO:10333;GO:16102;GO:287;GO:42364;GO:6575;GO:18130;GO:1901362;GO:6790;GO:6771;GO:44271;GO:1901566;GO:19438;GO:6119;GO:72527;GO:6568;GO:42558;GO:90407;GO:6518;GO:46394;GO:6796	-	-	protein|terpene synthase, putative, expressed
LOC_Os04g30750	0.06	9.09	0	0.02	-	-	-	protein|expressed protein
LOC_Os04g31010	49.62	89.11	15.71	11.34	GO:16021	-	-	protein|expressed protein
LOC_Os04g31020	4.03	4.08	1.51	1.05	GO:16021	-	-	protein|expressed protein
LOC_Os04g31090	0.64	0.35	2.79	3.31	-	-	-	protein|expressed protein
LOC_Os04g31120	28.5	57.63	12.39	9.67	GO:16021	-	KOG4441	protein|OsFBK14 - F-box domain and kelch repeat containing protein, expressed
LOC_Os04g31140	8.76	9.89	0	0	-	-	-	protein|expressed protein
LOC_Os04g31550	5.8	2.21	3.94	0.09	-	-	-	protein|RALFL22 - Rapid ALkalinization Factor RALF family protein precursor, expressed
LOC_Os04g31790	2.14	2.15	0.36	0.1	-	-	-	protein|expressed protein
LOC_Os04g31804	22	34.16	0.93	0.55	GO:46983;GO:5634;GO:6357;GO:3677;GO:1067;GO:3700;GO:45893	-	KOG0014	protein|OsMADS64 - MADS-box family gene with M-alpha type-box, expressed
LOC_Os04g31971	6.35	4.28	0	0	-	-	-	protein|expressed protein
LOC_Os04g32000	3.17	2.57	0.44	0.35	GO:0005200	-	-	protein|expressed protein
LOC_Os04g32010	0.78	0.22	0.16	0	GO:9635;GO:3984;GO:5948;GO:9099;GO:30976;GO:9097;GO:9507;GO:50660;GO:287;GO:16829	K01652	KOG4166	protein|thiamine pyrophosphate enzyme, C-terminal TPP binding domain containing protein, expressed
LOC_Os04g32070	0.37	0.43	0.02	0.04	GO:16491;GO:5829;GO:8202;GO:16021;GO:9507;GO:8610;GO:1901362;GO:4312;GO:5811	K22418	KOG1205	protein|dehydrogenase/reductase, putative, expressed
LOC_Os04g32080	0.61	0.91	0	0.04	GO:16491	K22418	KOG1205	protein|11-beta-hydroxysteroid dehydrogenase, putative, expressed
LOC_Os04g32090	0.48	3.1	0.1	0.34	GO:31422;GO:712;GO:166;GO:16604;GO:724	K10990	-	protein|expressed protein
LOC_Os04g32480	0.42	0.79	0.75	4.09	GO:2000022;GO:16618;GO:5634;GO:9611;GO:30267;GO:31347;GO:5829;GO:5515	K13464	-	protein|zinc-finger protein, putative, expressed
LOC_Os04g32570	0	0	2.14	3.99	GO:3677	-	KOG0048	protein|MYB protein, putative, expressed
LOC_Os04g32580	8.69	6.34	22.09	19.97	-	-	-	protein|expressed protein
LOC_Os04g32850	121.96	214.92	236.24	51.99	GO:1900150;GO:46872;GO:50832	-	-	protein|basic proline-rich protein, putative, expressed
LOC_Os04g33260	3.25	0.44	13.12	1.99	GO:16021	-	-	protein|expressed protein
LOC_Os04g33885	0	0	3.83	0.84	-	-	-	protein|expressed protein
LOC_Os04g33920	9.1	4.25	9.82	0.25	GO:9627;GO:5504	-	-	protein|LTPL102 - Protease inhibitor/seed storage/LTP family protein precursor, expressed
LOC_Os04g33950	0.74	1.03	0.73	3.66	GO:978;GO:5667;GO:6357;GO:5634;GO:46983;GO:981;GO:8219;GO:140612;GO:51726;GO:16740	K06620	KOG2577	protein|E2F family transcription factor protein, putative, expressed
LOC_Os04g34120	0	0	0.24	4.8	-	-	-	protein|expressed protein
LOC_Os04g34290	0.08	0.02	0.19	0.29	GO:48544;GO:106310;GO:16021;GO:4674;GO:6468;GO:5524;GO:30246	-	KOG1187	protein|protein kinase, putative, expressed
LOC_Os04g34320	0	0.06	0	0.53	GO:48544;GO:106310;GO:16021;GO:4674;GO:6468;GO:5524;GO:30246	-	KOG1187	protein|S-domain receptor-like protein kinase, putative, expressed
LOC_Os04g34530	0.5	2.65	0.01	0	GO:22857;GO:55085;GO:16021;GO:5886	-	-	protein|integral membrane protein DUF6 containing protein, expressed
LOC_Os04g35130	6.38	23.19	3.21	9.8	GO:16021	-	-	protein|expressed protein
LOC_Os04g35210	4.48	0.94	0.21	0.03	GO:16021	-	-	protein|Leucine Rich Repeat family protein, expressed
LOC_Os04g35560	9.43	9.62	13.89	32.53	GO:4364;GO:42221	K22077	KOG4420	protein|glutathione S-transferase, putative, expressed
LOC_Os04g35870	0.12	0.31	6.86	1.94	GO:15074;GO:8270;GO:3676;GO:140097;GO:6284	-	-	protein|retrotransposon protein, putative, unclassified, expressed
LOC_Os04g37690	319.34	345.26	314.13	116.86	GO:3723;GO:5829	-	KOG0148	protein|RNA recognition motif containing protein, putative, expressed
LOC_Os04g38042	0.6	0.36	0.66	3.33	GO:3964;GO:6278	-	-	protein|retrotransposon protein, putative, unclassified, expressed
LOC_Os04g38370	0.81	1.15	0.01	0	GO:16021	-	-	protein|wound/stress protein, putative, expressed
LOC_Os04g38380	4.77	6.23	0	0	-	-	-	protein|expressed protein
LOC_Os04g38390	91.41	59	177.6	183.95	GO:16021	-	-	protein|wound/stress protein, putative, expressed
LOC_Os04g38540	0.59	2.01	1.45	16.22	GO:4034;GO:19318;GO:16021;GO:30246;GO:46365	K01785	KOG1604	protein|aldose 1-epimerase, putative, expressed
LOC_Os04g38790	3.62	22.36	1.03	5.65	GO:0030154	-	-	protein|expressed protein
LOC_Os04g39330	0	0	0.45	5.35	-	-	-	protein|expressed protein
LOC_Os04g39520	0.01	0	0.83	8.69	-	-	-	protein|ZOS4-08 - C2H2 zinc finger protein, expressed
LOC_Os04g39814	0.1	0	15.59	8.26	GO:8422;GO:5975;GO:9507;GO:102726;GO:33907;GO:4565;GO:16021;GO:102483	K01188	KOG0626	protein|Os4bglu9 - beta-glucosidase homologue, similar to Os4Bglu12 exoglucanase/beta-glucosidase, expressed
LOC_Os04g40050	0.77	1.31	1.87	5.34	GO:32299;GO:6401;GO:4867;GO:5634;GO:9259;GO:70013;GO:5576;GO:16021;GO:10951	K10744	KOG4705	protein|ribonuclease H2 subunit B, putative, expressed
LOC_Os04g41380	0.28	0.53	0.04	0.1	GO:6952;GO:50734	-	KOG4658	protein|Leucine Rich Repeat family protein, expressed
LOC_Os04g41400	3.02	2.37	0.29	0.1	GO:22857;GO:55085;GO:16021;GO:43295;GO:5737;GO:4364	-	KOG1237	protein|peptide transporter PTR2, putative, expressed
LOC_Os04g41410	2.25	1.63	0.44	0.19	GO:22857;GO:55085;GO:16021;GO:4523;GO:90502;GO:42981;GO:3676	-	KOG1237	protein|expressed protein
LOC_Os04g41630	0	0	9.08	5.64	-	-	-	protein|expressed protein
LOC_Os04g42240	0.12	0.42	0.01	0	-	-	-	protein|expressed protein
LOC_Os04g45370	31.76	15.02	27.32	1.8	-	-	-	protein|OsSAUR19 - Auxin-responsive SAUR gene family member, expressed
LOC_Os04g45520	2.21	4.09	0.08	0.22	GO:30026;GO:5384;GO:16021;GO:71421;GO:5774;GO:55072;GO:5381;GO:51238;GO:51651;GO:34755	K22736	KOG4473	protein|integral membrane protein, putative, expressed
LOC_Os04g45720	7.62	0.02	56.13	11.27	GO:6081;GO:16620;GO:5737;GO:16021;GO:467;GO:175	K00128	KOG2456	protein|aldehyde dehydrogenase, putative, expressed
LOC_Os04g45890	0.73	0.95	0	0	GO:8270;GO:3676	-	-	protein|retrotransposon protein, putative, unclassified, expressed
LOC_Os04g46210	0.16	2.4	0.06	0.04	GO:3676;GO:6313;GO:15074	-	-	protein|transposon protein, putative, Mariner sub-class, expressed
LOC_Os04g46600	1.26	1.29	1.33	0.08	GO:46872	-	-	protein|zinc finger protein, putative, expressed
LOC_Os04g46770	0.05	0	7.61	4.81	GO:102721;GO:70469;GO:106292;GO:16021;GO:9916;GO:46872	K17893	-	protein|transposon protein, putative, unclassified, expressed
LOC_Os04g47010	0	0.02	1.08	1.25	-	-	-	protein|expressed protein
LOC_Os04g47110	0.55	0	0.49	0.29	GO:45292;GO:5681;GO:5737	-	KOG2370	protein|expressed protein
LOC_Os04g47200	0	0	7.86	4.1	-	-	-	protein|expressed protein
LOC_Os04g47410	46.82	49	29.95	20.64	GO:16409;GO:18231;GO:5794;GO:5783;GO:19707;GO:18345;GO:9705;GO:16021;GO:6612;GO:9651;GO:99402	K18932	KOG1315	protein|DHHC zinc finger domain containing protein, expressed
LOC_Os04g47500	0.11	0.47	4.86	2.31	GO:5840;GO:16740	-	KOG4585	protein|transposon protein, putative, Pong sub-class, expressed
LOC_Os04g48250	0.36	1.78	0	0	-	-	-	protein|expressed protein
LOC_Os04g48370	1.29	0.67	4.79	5.6	GO:3899;GO:6351;GO:43229	K16250	-	protein|RNA polymerase IV subunit, putative, expressed
LOC_Os04g48480	1.01	0.4	0.67	2.49	GO:6486;GO:5794;GO:16757;GO:16020;GO:9969	-	KOG1021	protein|exostosin family domain containing protein, expressed
LOC_Os04g48710	2.65	55.53	0.13	7.43	GO:8234;GO:6508	-	-	protein|expressed protein
LOC_Os04g48730	67.56	72.46	17.1	31.66	-	-	-	protein|expressed protein
LOC_Os04g48820	2.36	2.37	6.8	7.72	GO:16788	K03424	KOG3020	protein|deoxyribonuclease tatD, putative, expressed
LOC_Os04g48930	4.86	0.4	49.63	3.32	GO:16491;GO:16021;GO:5886	K00521	KOG0039	protein|ferric-chelate reductase, putative, expressed
LOC_Os04g48960	0	0.03	3.64	2.33	GO:8270;GO:16021	-	-	protein|expressed protein
LOC_Os04g48970	0	0	4.4	4.09	-	-	-	protein|transposon protein, putative, unclassified, expressed
LOC_Os04g49500	0.09	0.34	0.04	4.55	GO:4842;GO:16567;GO:5794;GO:5783;GO:19706;GO:18231;GO:18345;GO:6612	-	-	protein|U-box domain-containing protein, putative, expressed
LOC_Os04g49660	11.9	2.47	5.63	10.01	GO:8270;GO:6355	-	-	protein|DUF581 domain containing protein, expressed
LOC_Os04g49690	2.51	5.27	1.8	13.76	GO:4714;GO:18108;GO:16021;GO:5886;GO:46777;GO:5524;GO:4674	-	-	protein|FERONIA receptor-like kinase, putative, expressed
LOC_Os04g50830	0	0	0.4	1.09	GO:3964;GO:6278;GO:4519;GO:16301;GO:3677;GO:6281;GO:90305;GO:16310	-	-	protein|retrotransposon protein, putative, LINE subclass, expressed
LOC_Os04g51450	1.09	6.71	1.41	18.25	GO:16762;GO:10411;GO:48046;GO:16020;GO:4553;GO:71555;GO:42546;GO:16709	K08235	-	protein|glycosyl hydrolases family 16, putative, expressed
LOC_Os04g52250	24.41	21.53	11.3	6.76	GO:16021	-	-	protein|LTPL123 - Protease inhibitor/seed storage/LTP family protein precursor, expressed
LOC_Os04g54020	0.2	0.03	0.19	0.8	GO:48544;GO:106310;GO:16020;GO:4674;GO:6468;GO:71944;GO:5524;GO:30246	-	KOG1187	protein|receptor-like kinase, putative, expressed
LOC_Os04g54670	0	0	0.64	0.47	GO:8234;GO:6508;GO:16021	-	-	protein|retrotransposon protein, putative, unclassified, expressed
LOC_Os04g54680	0	0	0.96	0.71	GO:8234;GO:6508;GO:5634;GO:16021;GO:19783;GO:18205;GO:70647	-	-	protein|ulp1 protease family protein, putative, expressed
LOC_Os04g54710	0.01	0	0.08	0.28	GO:1901673;GO:3777;GO:8017	-	-	protein|retrotransposon protein, putative, unclassified, expressed
LOC_Os04g59020	2.83	1.55	1.6	0.1	GO:30026;GO:5384;GO:16021;GO:71421;GO:5774;GO:5381;GO:55072;GO:51238;GO:51651;GO:34755	K22736	KOG4473	protein|integral membrane protein, putative, expressed
LOC_Os05g01330	0.07	0.16	11.57	8.69	GO:16021	-	-	protein|expressed protein
LOC_Os05g03810	34.59	10.19	330.87	47.3	GO:4805;GO:5992	K16055	KOG1050	protein|trehalose phosphatase, putative, expressed
LOC_Os05g03865	230	816.04	243.4	0.29	GO:3700;GO:6355;GO:5634;GO:3677;GO:1067;GO:46982;GO:1903508;GO:2000693;GO:6971;GO:9267	K25786	-	protein|expressed protein
LOC_Os05g05510	0.02	0.11	0.05	1.04	-	-	-	protein|expressed protein
LOC_Os05g06920	85.37	8.89	55.9	27.7	GO:8728;GO:15969;GO:9507;GO:5509;GO:5525;GO:16301;GO:16310;GO:5524	K00951	KOG1157	protein|relA-SpoT like protein RSH4, putative, expressed
LOC_Os05g08910	16.63	69.4	44.67	21.36	-	-	-	protein|expressed protein
LOC_Os05g11210	9.21	21.03	9.46	2.84	GO:43086;GO:5634	-	-	protein|lachrymatory factor synthase, putative, expressed
LOC_Os05g11320	364.15	88.95	20.24	414.71	GO:6878;GO:5507;GO:8270;GO:16209;GO:10043;GO:42542;GO:9414;GO:9651;GO:9723;GO:9635;GO:46688;GO:9737;GO:9409;GO:98869	-	-	protein|metallothionein-like protein 3B, putative, expressed
LOC_Os05g16930	2.49	3.86	0.81	0.71	GO:4674;GO:6468;GO:16021;GO:5524	-	KOG1187	protein|protein kinase domain containing protein, expressed
LOC_Os05g18740	0	0	0.05	0.2	GO:46872	-	KOG4585	protein|retrotransposon protein, putative, unclassified, expressed
LOC_Os05g20660	0.05	0.2	5.3	6.3	-	-	-	protein|hypothetical protein
LOC_Os05g31160	6.3	15.89	3.77	6.34	GO:6415;GO:3747;GO:9570;GO:3730;GO:43565;GO:9658;GO:43488	-	KOG2726	protein|peptide chain release factor 2, putative, expressed
LOC_Os05g33900	8.89	1.62	2.58	12.8	GO:22857;GO:55085;GO:16021;GO:5886	-	-	protein|auxin-induced protein 5NG4, putative, expressed
LOC_Os05g35910	0.04	0.03	0.04	0.61	GO:16021	-	-	protein|expressed protein
LOC_Os05g36310	10.53	36.75	6.75	11.79	GO:43170;GO:16021;GO:61630;GO:44238;GO:1901565;GO:44248	-	KOG4628	protein|zinc finger, C3HC4 type domain containing protein, expressed
LOC_Os05g36320	39.49	119.7	47.56	27.01	-	-	-	protein|expressed protein
LOC_Os05g44610	21.97	3.1	11.99	0.76	-	-	-	protein|expressed protein
LOC_Os05g47545	0.21	0.09	0.01	2.29	GO:234;GO:6656;GO:5634;GO:52667;GO:8094;GO:3677;GO:32259;GO:45944	K05929	KOG1269	protein|expressed protein
LOC_Os05g48930	12.22	53.56	9.66	18.1	GO:97573;GO:5634;GO:5737;GO:51537;GO:46872	-	KOG1752	protein|OsGrx_S2 - glutaredoxin subgroup III, expressed
LOC_Os05g50230	21.39	42.97	17.92	121.57	-	-	-	protein|DUF1645 domain containing protein, putative, expressed
LOC_Os05g51030	0.04	0	0.29	0.62	-	-	-	protein|expressed protein
LOC_Os06g01490	2.06	3.17	1.69	0.35	GO:5507;GO:46658;GO:16491;GO:16021	-	KOG1263	protein|monocopper oxidase, putative, expressed
LOC_Os06g01840	0.56	2.64	0.48	9.17	GO:22857;GO:55085;GO:16021;GO:43130;GO:5886;GO:71108;GO:4843;GO:5634	-	-	protein|nodulin, putative, expressed
LOC_Os06g01870	5.16	2.82	0.35	0.1	GO:16021	-	-	protein|expressed protein
LOC_Os06g02630	4.37	1.84	5	0.15	-	-	-	protein|retrotransposon protein, putative, Ty3-gypsy subclass, expressed
LOC_Os06g02640	0.24	0.77	0	0	-	-	-	protein|ripening-related protein precursor, putative, expressed
LOC_Os06g02650	0.11	0.51	0	0	-	-	-	protein|retrotransposon protein, putative, unclassified, expressed
LOC_Os06g02670	6.39	2.01	0.07	0.01	GO:16021	-	-	protein|expressed protein
LOC_Os06g02680	2.61	0.89	0.36	0.06	GO:16021	-	-	protein|expressed protein
LOC_Os06g02770	5.47	0.69	0	0	-	-	-	protein|expressed protein
LOC_Os06g02800	9.44	0.91	0	0	GO:16021	-	-	protein|expressed protein
LOC_Os06g02810	5.49	1.06	0	0	GO:16021	-	-	protein|expressed protein
LOC_Os06g02830	2.8	0.96	0	0	GO:16021	-	-	protein|expressed protein
LOC_Os06g02900	60.92	0.35	0	0	GO:4190;GO:6508;GO:3677	-	KOG1339	protein|aspartic proteinase nepenthesin-2 precursor, putative, expressed
LOC_Os06g02930	9.5	3.89	0	0	GO:16021	-	-	protein|expressed protein
LOC_Os06g02940	7.82	2.52	0	0	GO:16021	-	-	protein|expressed protein
LOC_Os06g02960	4.39	1.01	0.89	0.22	GO:16021	-	-	protein|expressed protein
LOC_Os06g03180	0.23	0.23	0	0.02	GO:8234;GO:6508;GO:55029;GO:6351;GO:3899;GO:3677	-	-	protein|expressed protein
LOC_Os06g03500	0.01	0.04	0.48	0.8	GO:43531;GO:6952;GO:16021;GO:51707	-	KOG4658	protein|NBS-LRR disease resistance protein, putative, expressed
LOC_Os06g04200	0.07	0.04	10.71	1.2	GO:9501;GO:19252;GO:4373;GO:9507;GO:19863;GO:43531;GO:16021;GO:102502	K13679	-	protein|starch synthase, putative, expressed
LOC_Os06g04240	4.37	6.05	0.16	0.62	-	-	-	protein|expressed protein
LOC_Os06g04330	0.91	1.07	7.59	15.99	GO:6896;GO:17119;GO:61630;GO:6623;GO:5802;GO:5768;GO:6511;GO:16567;GO:16020	-	-	protein|expressed protein
LOC_Os06g04350	0.7	0.89	3.04	11.67	GO:16740	-	-	protein|expressed protein
LOC_Os06g04399	0	0	29.36	17.38	-	-	-	protein|hypersensitive-induced reaction protein 4, putative, expressed
LOC_Os06g04690	3.03	1.92	5.67	6.25	GO:8408;GO:90305	-	-	protein|OsFBX184 - F-box domain containing protein, expressed
LOC_Os06g04699	0	0	0.25	0.5	-	-	-	protein|expressed protein
LOC_Os06g04710	8.62	4.53	9.46	12.25	-	-	-	protein|expressed protein
LOC_Os06g04734	0	0	0.33	0.68	-	-	-	protein|expressed protein
LOC_Os06g04830	0	0	2.32	1.41	GO:16021;GO:8168;GO:32259;GO:16310;GO:16301	-	KOG0472	protein|leucine rich repeat protein, putative, expressed
LOC_Os06g04840	0.15	0.2	0.01	0	GO:16021;GO:16301;GO:16310;GO:70037;GO:70475;GO:19843	-	KOG0618	protein|leucine rich repeat protein, putative, expressed
LOC_Os06g05359	2.02	0.45	0.53	0.1	GO:43531;GO:6952;GO:16021;GO:51707	-	KOG4658	protein|NBS-LRR disease resistance protein, putative, expressed
LOC_Os06g05440	0.03	0	139.91	544.87	GO:16021	-	-	protein|expressed protein
LOC_Os06g05450	0.59	1.01	3.57	4.89	GO:16021	-	-	protein|expressed protein
LOC_Os06g05520	5.39	14.58	13.41	64.5	GO:4674;GO:6468;GO:5737;GO:16021;GO:5524;GO:165;GO:4708	K20603	KOG0581	protein|OsMKK1 - putative MAPKK based on amino acid sequence homology, expressed
LOC_Os06g05600	2.22	0.29	2.4	1.54	GO:17182;GO:5829;GO:5634;GO:1900247;GO:2098;GO:44249	-	-	protein|OsFBDUF31 - F-box and DUF domain containing protein, expressed
LOC_Os06g05640	0.19	0.17	2.3	1.67	GO:16021	-	-	protein|expressed protein
LOC_Os06g05690	0.76	0.56	0.23	0.03	GO:4124;GO:6535;GO:5737;GO:16021;GO:16829	K01738	KOG1252	protein|cysteine synthase, chloroplast/chromoplast precursor, putative, expressed
LOC_Os06g05750	3.37	0.69	2.19	3.03	GO:16747;GO:3723	-	-	protein|transferase family domain containing protein, expressed
LOC_Os06g05940	1.45	0.04	1.76	0.99	GO:16021;GO:16740	-	KOG2458	protein|DTA2, putative, expressed
LOC_Os06g06100	2.24	2.07	0	0	GO:4150;GO:46656;GO:5737;GO:46654	K01633	-	protein|dihydroneopterin aldolase, putative, expressed
LOC_Os06g06450	0.1	1.86	0	0.35	GO:4842;GO:16567;GO:43229;GO:9579;GO:51879;GO:43227;GO:5737	-	KOG0548	protein|heat shock protein STI, putative, expressed
LOC_Os06g06580	1.2	2.68	4.53	13.3	GO:31386;GO:19941;GO:5794;GO:31625;GO:16413;GO:16567;GO:5634;GO:16021	-	-	protein|expressed protein
LOC_Os06g15820	2.64	1.22	3.22	5.84	GO:16021	-	-	protein|NHL repeat-containing protein, putative, expressed
LOC_Os06g17980	0.14	0.73	0	0	-	-	-	protein|hypothetical protein
LOC_Os06g20150	0.68	5.55	0.01	1.22	GO:140825;GO:42744;GO:5576;GO:9505;GO:6979;GO:98869;GO:20037;GO:16020;GO:46872	K00430	-	protein|peroxidase precursor, putative, expressed
LOC_Os06g20260	0.12	0	0.36	0.42	-	-	-	protein|expressed protein
LOC_Os06g34090	0.02	0.01	0.13	0.43	GO:15074;GO:8270;GO:16021;GO:1990904;GO:3676;GO:5840;GO:30246;GO:3735;GO:6412	-	-	protein|retrotransposon protein, putative, Ty1-copia subclass, expressed
LOC_Os06g40520	0	0	0.04	0.26	-	-	-	protein|TNP1, putative, expressed
LOC_Os06g40818	38.78	23.97	59.63	8.82	GO:4190;GO:6508;GO:16021;GO:3677	-	KOG1339	protein|aspartic proteinase, putative, expressed
LOC_Os06g41720	0	0	1.53	2.14	-	-	-	protein|expressed protein
LOC_Os06g42710	0.25	0.25	0	0.01	GO:8270	-	-	protein|transposon protein, putative, Mutator sub-class, expressed
LOC_Os06g43350	3.55	0.26	0.05	0.01	GO:16705;GO:16021;GO:4497;GO:5506;GO:20037	-	KOG0156	protein|cytochrome P450, putative, expressed
LOC_Os06g44760	0.01	0.18	0	0	-	-	-	protein|expressed protein
LOC_Os06g46470	0	0	0	0.85	-	-	-	protein|expressed protein
LOC_Os06g47360	2.83	0.04	0.86	2.13	GO:9627;GO:48046;GO:16021	-	-	protein|beta-expansin precursor, putative, expressed
LOC_Os07g04930	105.6	3	413.45	27.9	GO:34440;GO:16702;GO:16021	-	-	protein|retrotransposon protein, putative, unclassified, expressed
LOC_Os07g04990	83.3	126.33	79.79	393.07	GO:16491;GO:5737	-	KOG1575	protein|oxidoreductase, aldo/keto reductase family protein, putative, expressed
LOC_Os07g07210	0.54	1.93	0.6	10.46	-	-	-	protein|expressed protein
LOC_Os07g15460	42.23	4.82	244.96	40.74	GO:46873;GO:30001;GO:16021;GO:98662;GO:55072	K21398	KOG1291	protein|metal transporter Nramp6, putative, expressed
LOC_Os07g18110	0.23	0.61	0.04	0.02	-	-	-	protein|expressed protein
LOC_Os07g22770	0.49	1.92	0.08	0.25	GO:9873;GO:3700;GO:5634;GO:3677;GO:16021;GO:1067;GO:6355;GO:9861;GO:9753	-	-	protein|AP2 domain containing protein, expressed
LOC_Os07g22830	0	0	0.52	0.67	-	-	-	protein|retrotransposon protein, putative, unclassified, expressed
LOC_Os07g29480	2.36	0.84	0	0	-	-	-	protein|transposon protein, putative, CACTA, En/Spm sub-class, expressed
LOC_Os07g30950	11.43	2.16	14.03	0.28	GO:16705;GO:16125;GO:16021;GO:4497;GO:5506;GO:20037	-	KOG0158	protein|hydroxylase, putative, expressed
LOC_Os07g33760	0	0	0.05	0.24	-	-	-	protein|retrotransposon protein, putative, unclassified, expressed
LOC_Os07g34260	8.87	2.48	3.44	11.45	GO:9813;GO:16747;GO:30639;GO:42802	K17212	-	protein|chalcone and stilbene synthases, putative, expressed
LOC_Os07g34980	0.19	0.18	0.14	1.33	GO:4674;GO:6468;GO:16020;GO:71944;GO:5524	-	KOG1187	protein|TKL_IRAK_DUF26-lh.9 - DUF26 kinases have homology to DUF26 containing loci, expressed
LOC_Os07g35180	0.49	0	0.08	0.63	GO:16021	-	-	protein|hypothetical protein
LOC_Os07g39690	3.59	18.42	5.7	68.9	GO:4042;GO:6526;GO:5737;GO:103045	K14682	KOG2436	protein|GCN5-related N-acetyltransferase, putative, expressed
LOC_Os07g40450	29.95	12.78	17.78	30.55	GO:16021	-	-	protein|expressed protein
LOC_Os07g40900	15.35	0	5.03	2.05	-	-	-	protein|retrotransposon protein, putative, unclassified, expressed
LOC_Os07g45210	0	0	0.01	0.14	-	-	-	protein|expressed protein
LOC_Os07g47090	6.4	5.08	2.61	16.04	GO:3779;GO:5774;GO:16310;GO:16301;GO:16874;GO:16021	-	-	protein|KIP1, putative, expressed
LOC_Os07g48260	1.36	21.26	0.69	4.22	GO:43565;GO:5634;GO:6355;GO:3700;GO:50896	-	-	protein|WRKY47, expressed
LOC_Os07g48560	0.51	1.16	0.18	0.12	GO:48830;GO:3700;GO:5634;GO:3677;GO:5515;GO:16021;GO:10311;GO:6355	-	-	protein|homeobox domain containing protein, expressed
LOC_Os08g04850	0.01	0.01	0.09	0.2	GO:8234;GO:6508;GO:16021;GO:30246;GO:9055;GO:22900;GO:16705;GO:4497;GO:5506;GO:20037	-	-	protein|transposon protein, putative, CACTA, En/Spm sub-class, expressed
LOC_Os08g05010	0.1	8.37	0.05	0.47	-	-	-	protein|retrotransposon protein, putative, unclassified, expressed
LOC_Os08g10760	0	0	27.57	26.23	-	-	-	protein|expressed protein
LOC_Os08g15010	0.14	0.43	6	1.86	GO:15074;GO:8270;GO:3676;GO:140097;GO:6284	-	-	protein|retrotransposon protein, putative, unclassified, expressed
LOC_Os08g16260	6.25	0	20.2	1.15	GO:16705;GO:16021;GO:4497;GO:5506;GO:20037	-	KOG0157	protein|cytochrome P450 protein, putative, expressed
LOC_Os08g17655	0	0	0.89	1.37	-	-	KOG2245	protein|expressed protein
LOC_Os08g20492	0.06	0.15	0.06	1.07	GO:16757;GO:16021	-	-	protein|OsFBX285 - F-box domain containing protein, expressed
LOC_Os08g26230	4.36	43.03	1.84	17.59	-	-	-	protein|expressed protein
LOC_Os08g27170	0.8	29.95	0.1	5.68	GO:5516;GO:5634;GO:80142;GO:43565;GO:3700;GO:1900426;GO:10112;GO:6355;GO:2229;GO:10224;GO:71219;GO:42742	-	-	protein|calmodulin binding protein, putative, expressed
LOC_Os08g28010	9.48	10.16	18.86	25.56	GO:16021	-	-	protein|expressed protein
LOC_Os08g29930	0.01	0	0	0.04	GO:4523;GO:90502;GO:15074;GO:71897;GO:3887;GO:6310;GO:3723;GO:46872	-	-	protein|retrotransposon protein, putative, Ty3-gypsy subclass, expressed
LOC_Os08g30250	0.02	0	0.12	0.15	-	-	-	protein|transposon protein, putative, CACTA, En/Spm sub-class, expressed
LOC_Os08g31250	0.33	10.85	0.13	3.08	GO:46872;GO:16021;GO:98869;GO:9505;GO:4601	-	-	protein|C1-like domain containing protein, expressed
LOC_Os08g32750	6.94	16.5	0.02	0.36	GO:4089;GO:6730;GO:16021;GO:8270	K01674	KOG0382	protein|bifunctional monodehydroascorbate reductase and carbonic anhydrasenectarin-3 precursor, putative, expressed
LOC_Os08g32780	4.71	34.44	0.01	1.24	GO:4089;GO:6730;GO:16021;GO:8270	K01674	KOG0382	protein|bifunctional monodehydroascorbate reductase and carbonic anhydrasenectarin-3 precursor, putative, expressed
LOC_Os08g39660	0.52	0.67	0	0.05	GO:16705;GO:51501;GO:16021;GO:4497;GO:5506;GO:52315;GO:20037;GO:16102;GO:6952	-	KOG0156	protein|cytochrome P450, putative, expressed
LOC_Os08g42350	3.11	0.03	2.92	1.66	GO:8643;GO:8515;GO:5886;GO:51119;GO:16021;GO:5515;GO:6825;GO:55085;GO:6952;GO:9617	K15382	KOG1623	protein|nodulin MtN3 family protein, putative, expressed
LOC_Os09g00999	14.6	89.16	44.28	22.29	-	-	-	protein|expressed protein
LOC_Os09g07154	4.54	6.89	4.46	0.73	-	-	-	protein|expressed protein
LOC_Os09g10080	0.01	0	0.01	0.12	-	-	-	protein|retrotransposon protein, putative, Ty3-gypsy subclass, expressed
LOC_Os09g17740	4072.37	50.19	4713.89	129.71	GO:9765;GO:16168;GO:9522;GO:9523;GO:9535;GO:46872;GO:9416;GO:16021	K08912	-	protein|chlorophyll A-B binding protein, putative, expressed
LOC_Os09g18230	0.47	0.33	0	0.02	GO:4674;GO:6468;GO:16021;GO:5615;GO:5524;GO:18212;GO:4713	-	KOG1187	protein|expressed protein
LOC_Os09g19380	0.45	0.21	0.02	2.5	GO:6468;GO:4672;GO:5524	-	KOG1187	protein|receptor-like protein kinase precursor, putative, expressed
LOC_Os09g19390	0.28	0.16	0.02	1.56	GO:6468;GO:4672;GO:16021;GO:18212;GO:5524	-	KOG1187	protein|senescence-induced receptor-like serine/threonine-protein kinase precursor, putative, expressed
LOC_Os09g23300	28.09	2.94	0.17	0.12	GO:30026;GO:5384;GO:5774;GO:71421;GO:16021;GO:5381;GO:46872;GO:55072;GO:51238;GO:51651;GO:34755	K22736	KOG4473	protein|integral membrane protein, putative, expressed
LOC_Os09g25390	0.7	0.22	0.51	0	GO:4630;GO:46470;GO:16020;GO:70290;GO:16042;GO:71944;GO:5509;GO:46434;GO:44248	K01115	KOG1329	protein|phospholipase D, putative, expressed
LOC_Os09g26340	0	0	0	5.42	GO:786;GO:46982;GO:9414;GO:30527;GO:5634;GO:3677	K11254	KOG3467	protein|Core histone H2A/H2B/H3/H4 domain containing protein, putative, expressed
LOC_Os09g26840	0.13	0.98	0.06	0.02	GO:9630;GO:16301;GO:1990904;GO:16021;GO:40008;GO:16310	-	-	protein|expressed protein
LOC_Os09g27734	0	0	1.2	0.57	GO:16021	-	-	protein|expressed protein
LOC_Os09g27744	0	0	0	0.24	-	-	-	protein|expressed protein
LOC_Os09g29520	1.43	1.36	2.16	5.5	GO:7166;GO:4674;GO:16021;GO:6468;GO:5886;GO:5524;GO:5509;GO:30247	-	KOG1187	protein|OsWAK81 - OsWAK receptor-like cytoplasmic kinase OsWAK-RLCK, expressed
LOC_Os09g29690	9.17	1.32	1.26	23.93	GO:9627;GO:48046;GO:16021	-	-	protein|beta-expansin precursor, putative, expressed
LOC_Os09g29710	21.98	2.38	6.81	56.28	GO:9627;GO:48046;GO:16021	-	-	protein|beta-expansin precursor, putative, expressed
LOC_Os10g02960	0.03	0.02	0.15	0.25	GO:15074;GO:8270;GO:16021;GO:3676	-	-	protein|retrotransposon protein, putative, Ty1-copia subclass, expressed
LOC_Os10g03850	2.2	8.43	2.76	1.57	GO:16021	-	-	protein|OsFBX352 - F-box domain containing protein, expressed
LOC_Os10g03970	0	0	0.02	0.22	GO:46872	-	KOG4585	protein|retrotransposon protein, putative, unclassified, expressed
LOC_Os10g04730	0.07	0.22	0.03	1.55	GO:6468;GO:4672;GO:16021;GO:5886;GO:5635;GO:5524;GO:71763	-	KOG1187	protein|TKL_IRAK_DUF26-la.6 - DUF26 kinases have homology to DUF26 containing loci, expressed
LOC_Os10g05970	540.26	0.2	408.81	15.25	GO:16021	-	-	protein|POEI12 - Pollen Ole e I allergen and extensin family protein precursor, expressed
LOC_Os10g05980	335.81	0	269.62	6.76	GO:16021	-	-	protein|POEI13 - Pollen Ole e I allergen and extensin family protein precursor, expressed
LOC_Os10g05990	296.46	0	214.29	6.67	GO:16021	-	-	protein|POEI14 - Pollen Ole e I allergen and extensin family protein precursor, expressed
LOC_Os10g06000	57.21	0	32.89	1.1	GO:16021	-	-	protein|POEI15 - Pollen Ole e I allergen and extensin family protein precursor, expressed
LOC_Os10g06740	0.34	0	0.33	0.08	GO:6468;GO:4672;GO:16021;GO:5886;GO:5524;GO:50832;GO:33612;GO:4140;GO:15937	-	KOG1187	protein|receptor-like protein kinase precursor, putative, expressed
LOC_Os10g10810	0.02	0	0.01	0.06	GO:4523;GO:90502;GO:15074;GO:71897;GO:3887;GO:6310;GO:3723;GO:46872	-	-	protein|retrotransposon protein, putative, Ty3-gypsy subclass, expressed
LOC_Os10g19080	0.48	0.26	0	0	GO:8270;GO:3676	-	-	protein|retrotransposon protein, putative, Ty3-gypsy subclass, expressed
LOC_Os10g21268	1.01	10.37	5.98	3.71	GO:9853;GO:16984;GO:9536;GO:19253;GO:4497;GO:287;GO:166	K01601	-	protein|ribulose bisphosphate carboxylase large chain precursor, putative, expressed
LOC_Os10g25170	0.91	0	0.64	0.19	GO:9873;GO:3700;GO:5634;GO:3677;GO:6355	-	-	protein|AP2 domain containing protein, expressed
LOC_Os10g28080	15.37	4.65	2.91	20.04	GO:4553;GO:5975;GO:6032;GO:8061	-	-	protein|glycosyl hydrolase, putative, expressed
LOC_Os10g29650	0.12	0.23	0.02	0.01	GO:15074;GO:51536;GO:3676;GO:5524;GO:46872	-	KOG0063	protein|retrotransposon protein, putative, unclassified, expressed
LOC_Os10g30690	0.01	0.73	0	0	GO:3677;GO:16021	-	-	protein|MYB family transcription factor, putative, expressed
LOC_Os10g30740	0.02	0.03	0	0.26	GO:10073;GO:8270;GO:16021;GO:3676;GO:5975;GO:4553	-	-	protein|transposon protein, putative, unclassified, expressed
LOC_Os10g32410	0	0	0.03	0.34	GO:46872	-	KOG4585	protein|retrotransposon protein, putative, unclassified, expressed
LOC_Os10g35460	5.35	10.5	1.67	27.19	GO:10215;GO:31225;GO:31418;GO:31226;GO:51213;GO:16705;GO:16021;GO:5506;GO:52324	-	-	protein|COBRA, putative, expressed
LOC_Os10g36210	0.27	1.08	0.36	3.78	GO:4832;GO:6438;GO:5829;GO:48608;GO:2161;GO:9791;GO:16021;GO:106074;GO:5524;GO:4823;GO:6438;GO:5829;GO:48608;GO:2161;GO:9791;GO:16021;GO:106074;GO:5524;GO:4823	K01873	KOG0432	protein|valyl-tRNA synthetase, putative, expressed
LOC_Os10g36500	7.76	137.77	5.03	52.85	GO:4857;GO:43086	-	-	protein|invertase/pectin methylesterase inhibitor family protein, putative, expressed
LOC_Os10g38910	1.16	1.29	2.77	0	GO:16021	-	-	protein|expressed protein
LOC_Os10g39270	0.09	1.09	0	0.08	GO:8233;GO:6508;GO:5576;GO:16021	-	KOG1339	protein|nucleoid DNA-binding, putative, expressed
LOC_Os10g39640	12.51	33.7	9.32	10.71	GO:9653;GO:5576;GO:16021;GO:71555;GO:19953	-	-	protein|expansin precursor, putative, expressed
LOC_Os10g42020	21.4	5.49	4.05	21.09	-	-	-	protein|RALFL29 - Rapid ALkalinization Factor RALF family protein precursor, expressed
LOC_Os10g42040	0.63	4.57	0.05	27.78	-	-	-	protein|expressed protein
LOC_Os11g01220	3.09	3.01	3.86	10.54	GO:8017	-	-	protein|expressed protein
LOC_Os11g01240	0.06	0.59	0.15	8.14	GO:4523;GO:16567;GO:151;GO:4842;GO:90502;GO:5737;GO:32436;GO:31624;GO:46872;GO:3676;GO:61659;GO:6511	-	KOG1812	protein|IBR domain containing protein, expressed
LOC_Os11g01280	1.32	1.59	6.8	9.68	-	-	-	protein|expressed protein
LOC_Os11g01310	0.02	0	0.51	0.56	-	-	-	protein|expressed protein
LOC_Os11g01590	10.29	1.98	4.42	9.81	GO:16021;GO:6817;GO:4857;GO:43086;GO:50896	K03327	-	protein|nodulin, putative, expressed
LOC_Os11g01690	4.83	12.41	0	0.03	-	-	-	protein|expressed protein
LOC_Os11g01700	0.04	0.01	0.05	0.24	GO:15074;GO:8270;GO:16021;GO:3676	-	-	protein|retrotransposon protein, putative, Ty1-copia subclass, expressed
LOC_Os11g01990	0	0	24.49	44.2	GO:0022622	-	-	protein|expressed protein
LOC_Os11g02000	0	0	7.31	1.27	-	-	-	protein|retrotransposon protein, putative, unclassified, expressed
LOC_Os11g02010	0	0.01	0.42	1.16	GO:16021	-	-	protein|transposon protein, putative, CACTA, En/Spm sub-class, expressed
LOC_Os11g02020	0	0	4.23	0.27	-	-	-	protein|retrotransposon protein, putative, Ty3-gypsy subclass, expressed
LOC_Os11g02290	0.02	1.39	0.48	12.07	-	-	-	protein|expressed protein
LOC_Os11g02670	0	0	2.91	4.31	GO:61630;GO:43170;GO:16021;GO:16705;GO:4497;GO:5506;GO:20037;GO:1901565;GO:44238;GO:44248	-	KOG0802	protein|zinc finger, C3HC4 type domain containing protein, expressed
LOC_Os11g02720	0.1	0.07	1.93	3.29	-	-	-	protein|expressed protein
LOC_Os11g02850	0.51	1.23	0	0	-	-	-	protein|expressed protein
LOC_Os11g03240	1.32	0	17.98	1.94	GO:1990961;GO:42910;GO:16021;GO:15297	K03327	KOG1347	protein|MATE efflux family protein, putative, expressed
LOC_Os11g03300	18.2	5.98	1.49	0.2	GO:6355;GO:3677;GO:5634	-	-	protein|NAC domain transcription factor, putative, expressed
LOC_Os11g03370	1.14	28.96	0.38	7.13	GO:6355;GO:3677;GO:5634;GO:9414;GO:9651;GO:1903508	-	-	protein|no apical meristem protein, putative, expressed
LOC_Os11g03550	4.65	13.28	1.78	5.16	GO:16021	-	-	protein|expressed protein
LOC_Os11g03650	0.05	0.29	0	0	GO:43531;GO:6952;GO:5758;GO:51707;GO:45039;GO:6355;GO:98798;GO:5829;GO:1990351	-	KOG4658	protein|mla1, putative, expressed
LOC_Os11g03980	0.16	0.24	0.28	2.04	GO:5509;GO:19722;GO:16020	K02183	KOG0027	protein|OsCML2 - Calmodulin-related calcium sensor protein, expressed
LOC_Os11g04070	5.97	7.7	1.92	0.8	GO:42254;GO:1990904;GO:70180;GO:5840;GO:3735;GO:2181;GO:140694;GO:22618;GO:44877;GO:5515;GO:5829;GO:34059	K02941	KOG0815	protein|60S acidic ribosomal protein P0, putative, expressed
LOC_Os11g04190	0.03	0	0.06	0.11	GO:9734;GO:10329;GO:16021;GO:5783;GO:5886;GO:60918;GO:55085;GO:10252;GO:10928;GO:140352	K13947	-	protein|auxin efflux carrier component, putative, expressed
LOC_Os11g04480	27.01	92.93	4.32	24.9	GO:5509;GO:9610	K13448	KOG0037	protein|peflin, putative, expressed
LOC_Os11g04860	4.52	0.92	4.57	9.21	GO:8194;GO:8033;GO:16021;GO:46527;GO:16432	-	KOG1192	protein|anthocyanin 5-O-glucosyltransferase, putative, expressed
LOC_Os11g04980	9.53	18.58	9.57	49.75	GO:106290;GO:9698;GO:5783;GO:16207;GO:1676;GO:4467;GO:16020;GO:5524;GO:5634;GO:140527;GO:7127;GO:140664;GO:150;GO:6281;GO:3677	K01897	KOG1256	protein|acyl-CoA synthetase protein, putative, expressed
LOC_Os11g05470	0.11	0.3	0.7	1.61	GO:8429;GO:10229;GO:48506	-	KOG3346	protein|RCN1 Centroradialis-like1 homogous to TFL1 gene; contains Pfam profile PF01161: Phosphatidylethanolamine-binding protein, expressed
LOC_Os11g05700	9.86	1.11	6.23	9.02	GO:140359;GO:55085;GO:16021;GO:5524	-	KOG0054	protein|ABC transporter family protein, putative, expressed
LOC_Os11g06220	0.74	0.3	5.29	2.83	GO:43531;GO:6952;GO:51707	-	KOG4658	protein|expressed protein
LOC_Os11g06240	5.24	3.35	0.1	0.09	GO:16021	-	-	protein|ATOZI1, putative, expressed
LOC_Os11g06310	0.12	0.09	0.84	1.93	GO:30026;GO:5384;GO:16021;GO:71421;GO:5774;GO:5381;GO:55072;GO:51238;GO:51651;GO:34755;GO:10039	K22736	KOG4473	protein|integral membrane protein, putative, expressed
LOC_Os11g06370	2.03	2.06	3.55	8.57	GO:16021	-	-	protein|expressed protein
LOC_Os11g06580	1.28	0.21	0	0	-	-	-	protein|OsFBX397 - F-box domain containing protein, expressed
LOC_Os11g06590	0.55	0.35	0	0	GO:19166;GO:6631;GO:5739	-	KOG0025	protein|alcohol dehydrogenase GroES-like domain containing protein, expressed
LOC_Os11g06800	0	0	13.26	37.01	-	-	-	protein|retrotransposon protein, putative, unclassified, expressed
LOC_Os11g06930	6.48	4.57	5.12	13.45	GO:5634;GO:16021	-	-	protein|CBS domain-containing protein, putative, expressed
LOC_Os11g06934	0.55	0.34	12.57	9.39	-	-	-	protein|expressed protein
LOC_Os11g06980	0.02	0	325.17	61.38	GO:0043229	-	-	protein|BURP domain containing protein, expressed
LOC_Os11g07060	0	0	0.25	0.24	GO:6468;GO:4672;GO:16021;GO:5886;GO:5524	-	KOG1187	protein|receptor protein kinase CLAVATA1 precursor, putative, expressed
LOC_Os11g07070	0	0	3.15	0.8	GO:5634	-	-	protein|expressed protein
LOC_Os11g07100	1.43	1.2	0	0	GO:6468;GO:4672;GO:16021;GO:5524	-	KOG1187	protein|receptor-like protein kinase precursor, putative, expressed
LOC_Os11g07120	1.28	0.32	0	0	GO:6468;GO:4672;GO:16021;GO:5524	-	KOG1187	protein|receptor kinase-like protein, identical, putative, expressed
LOC_Os11g07140	0.08	0.12	0.1	3.48	GO:6468;GO:4672;GO:16021;GO:5886;GO:5524	-	KOG1187	protein|receptor kinase, putative, expressed
LOC_Os11g07150	0	0	0.02	0.31	-	-	-	protein|retrotransposon protein, putative, unclassified, expressed
LOC_Os11g07160	0	0	0.37	0.86	GO:6468;GO:4672;GO:16021;GO:5886;GO:5524	-	KOG1187	protein|receptor protein kinase CLAVATA1 precursor, putative, expressed
LOC_Os11g07200	0.2	0.09	0.54	0.94	GO:6468;GO:4672;GO:16021;GO:5886;GO:5524	-	KOG1187	protein|receptor protein kinase CLAVATA1 precursor, putative, expressed
LOC_Os11g07260	0.04	0	1.1	0.43	GO:6468;GO:4672;GO:16021;GO:5886;GO:5524	-	KOG1187	protein|expressed protein
LOC_Os11g12590	0.41	1.73	6.1	8.26	-	-	-	protein|expressed protein
LOC_Os11g15520	0.5	1.53	0.65	6.22	GO:4252;GO:6508	-	-	protein|OsSub62 - Putative Subtilisin homologue, expressed
LOC_Os11g15624	16.91	1.54	82.47	9.02	-	-	-	protein|expressed protein
LOC_Os11g15640	0	0	0.23	0.3	GO:8270;GO:3676	-	-	protein|expressed protein
LOC_Os11g22960	1.03	0	5.64	9.55	-	-	-	protein|expressed protein
LOC_Os11g22970	0	0	0.44	1.78	-	-	-	protein|expressed protein
LOC_Os11g28690	0	0	0.02	0.12	-	-	-	protein|retrotransposon protein, putative, Ty3-gypsy subclass
LOC_Os11g28730	0	0	0.01	0.05	GO:4523;GO:90502;GO:15074;GO:46872;GO:3676	-	-	protein|retrotransposon protein, putative, Ty3-gypsy subclass, expressed
LOC_Os11g31190	15.07	14.12	6.82	2.83	GO:8643;GO:51119;GO:5886;GO:8515;GO:16021;GO:55085	K15382	KOG1623	protein|nodulin MtN3 family protein, putative, expressed
LOC_Os11g31420	0.31	0.11	0.24	0.7	-	-	-	protein|expressed protein
LOC_Os11g31470	1.76	1.38	0.87	7.96	GO:6611;GO:5049;GO:5634;GO:5737;GO:56;GO:55	-	-	protein|expressed protein
LOC_Os11g32820	3.52	7.47	0.21	0.68	-	-	-	protein|expressed protein
LOC_Os11g36090	0.39	0.57	0.08	2.51	GO:6468;GO:4672;GO:16021;GO:5524	-	KOG1187	protein|receptor kinase, putative, expressed
LOC_Os11g37200	1.53	7.73	2.44	31.86	GO:16021;GO:60548;GO:5783;GO:71310;GO:1905421;GO:5886;GO:9826;GO:9741;GO:6986;GO:50832;GO:48545;GO:71495;GO:1901701;GO:33554;GO:7165	-	KOG2322	protein|transmembrane BAX inhibitor motif-containing protein, putative, expressed
LOC_Os11g44600	0.24	5.34	0.04	0.97	GO:5516;GO:5634;GO:80142;GO:43565;GO:3700;GO:6355	-	-	protein|calmodulin binding protein, putative, expressed
LOC_Os11g44820	0.03	9.13	0.02	1.52	GO:7166	-	-	protein|expressed protein
LOC_Os11g45295	0.87	0	7.08	2.17	-	-	-	protein|retrotransposon protein, putative, unclassified, expressed
LOC_Os11g47240	0.02	0.01	0.02	0.19	GO:4674;GO:6468;GO:16021;GO:5886;GO:5524;GO:9755	-	KOG1187	protein|leucine-rich repeat receptor protein kinase EXS precursor, putative, expressed
LOC_Os12g01010	8.25	11.07	3.26	0.9	GO:3723;GO:6406;GO:5634;GO:70013;GO:9536;GO:1990904;GO:43232	K12881	KOG0533	protein|RNA recognition motif containing protein, putative, expressed
LOC_Os12g01530	298.47	157.55	13.05	43.74	GO:4322;GO:6879;GO:9507;GO:8199;GO:8198;GO:6826;GO:51238;GO:51651	K00522	KOG2332	protein|ferritin-1, chloroplast precursor, putative, expressed
LOC_Os12g02210	1.84	6.89	3.68	0.64	GO:43170;GO:61630;GO:16021;GO:44238;GO:1901565;GO:44248	-	KOG4628	protein|RING finger protein, putative, expressed
LOC_Os12g03210	0.03	0	0.02	0.15	GO:3676;GO:6313;GO:15074	-	-	protein|transposon protein, putative, Mariner sub-class, expressed
LOC_Os12g04870	0	0	3.9	2.73	GO:0048589	-	-	protein|expressed protein
LOC_Os12g04980	0.13	0.03	0.22	2.08	GO:140527;GO:150;GO:5634;GO:140664;GO:7127;GO:793;GO:3677;GO:5524;GO:70013;GO:6281;GO:70192;GO:17116;GO:42148;GO:90735;GO:6312;GO:70193;GO:45132;GO:65004;GO:32508	K10872	KOG1434	protein|DNA repair protein Rad51, putative, expressed
LOC_Os12g05609	0.06	0.4	0.1	2.62	-	-	-	protein|OsFBO24 - F-box and other domain containing protein, expressed
LOC_Os12g05709	0.06	0.66	0.1	3.12	-	-	-	protein|F-box domain containing protein, expressed
LOC_Os12g10400	0.26	0.02	0.45	0.3	-	-	KOG4658	protein|NBS-LRR type resistance protein, putative, expressed
LOC_Os12g10500	0.01	0.03	0.1	0.32	GO:15074;GO:8270;GO:1990904;GO:16021;GO:5840;GO:3676;GO:3735;GO:6412	-	-	protein|retrotransposon protein, putative, Ty1-copia subclass, expressed
LOC_Os12g15222	0.2	0.02	1.69	4.98	-	-	-	protein|expressed protein
LOC_Os12g17600	4941.81	7168	4456.78	3175.18	GO:9853;GO:16984;GO:9507;GO:19253	K01602	-	protein|ribulose bisphosphate carboxylase small chain, chloroplast precursor, putative, expressed
LOC_Os12g18250	0.02	0.02	0.07	0.4	GO:15074;GO:8270;GO:16021;GO:1990904;GO:3676;GO:5840;GO:30246;GO:3735;GO:6412	-	-	protein|retrotransposon protein, putative, Ty1-copia subclass, expressed
LOC_Os12g18410	7.91	0.03	30.05	1.39	-	-	-	protein|expressed protein
LOC_Os12g26850	0	0	12.91	24.79	GO:723;GO:3678;GO:32508;GO:16887;GO:6260;GO:6310;GO:6281;GO:3677;GO:5524	K15255	KOG0987	protein|retrotransposon protein, putative, unclassified, expressed
LOC_Os12g26875	0	0	10.52	9.49	-	-	-	protein|expressed protein
LOC_Os12g32130	14.24	4.96	148.59	29.8	GO:4805;GO:5992	-	KOG1050	protein|trehalose phosphatase, putative, expressed
LOC_Os12g33415	2.87	0.96	0.04	0.09	-	-	-	protein|expressed protein
LOC_Os12g35940	3.94	2.02	0.14	0.21	GO:16021	-	-	protein|transposon protein, putative, CACTA, En/Spm sub-class, expressed
LOC_Os12g36260	0.01	0.01	0.13	0.53	GO:15074;GO:8270;GO:16021;GO:1990904;GO:3676;GO:5840;GO:30246;GO:3735;GO:6412	-	-	protein|retrotransposon protein, putative, Ty1-copia subclass, expressed
LOC_Os12g37320	0	0	0.02	0.25	GO:16702;GO:46872	-	-	protein|lipoxygenase 2.2, chloroplast precursor, putative, expressed
LOC_Os12g37770	0.05	0.06	0.39	0.7	GO:43531;GO:6952;GO:1990429;GO:51707;GO:5778;GO:16560;GO:16021;GO:5102	-	KOG4658	protein|RGH1A, putative, expressed
LOC_Os12g38290	6.23	8.68	2.14	2.02	GO:46872;GO:9555;GO:72593	-	-	protein|metallothionein, putative, expressed
LOC_Os12g39360	5.92	0.45	0.3	2.89	GO:4190;GO:6508;GO:5576	-	KOG1339	protein|aspartic proteinase nepenthesin precursor, putative, expressed
ChrSy.fgenesh.gene.22	0.01	0	0	0.04	-	-	-	-
ChrSy.fgenesh.gene.82	159.43	22.26	112.81	59.75	-	-	-	-
ChrUn.fgenesh.gene.18	55.29	17.99	0	0	-	-	-	-
ChrUn.fgenesh.gene.19	0.79	0.41	0	0	-	-	-	-
ChrUn.fgenesh.gene.20	10.86	3.46	1.57	0.45	-	-	KOG0543	-
