# Supplementary material for: The grain yield regulator NOG1 plays a dual role in latitudinal adaptation and cold tolerance during rice domestication
Source: Front Genet. 2022 Nov 11;13:1039677. doi: 10.3389/fgene.2022.1039677 (PMC9691896; doi:10.3389/fgene.2022.1039677)
Supplement: Supplementary file 3 [file Table1.XLSX]

## Sheet: Sheet1
Supplementary Table 1 Accessions of rice variety in this study.
Name	Origin	Species name	12-bp genotype
76-1	Liaoning,China	O.sativa ssp. japonica	1 copy of 12-bp
Agbede	Philippines	O.sativa ssp. indica	1 copy of 12-bp
Aimi	Jiangxi, China	O.sativa ssp. indica	1 copy of 12-bp
Asebolonkamandi	Indonesia	O.sativa ssp. indica	1 copy of 12-bp
Baimaodao	Heilongjiang,China	O.sativa ssp. japonica	1 copy of 12-bp
Banjiemang	Yunnan,China	O.sativa ssp. japonica	1 copy of 12-bp
Barkat	India	O.sativa ssp. indica	1 copy of 12-bp
Basmati Hunar	Pakistan	O.sativa ssp. indica	1 copy of 12-bp
Beok Montor	Indonesia	O.sativa ssp. indica	1 copy of 12-bp
Beri	Bengal	O.sativa ssp. indica	1 copy of 12-bp
Bunian	Philippines	O.sativa ssp. japonica	1 copy of 12-bp
C418	Liaoning,China	O.sativa ssp. japonica	1 copy of 12-bp
Chablichabolglang	Thailand	O.sativa ssp. japonica	1 copy of 12-bp
Chakula	Bengal	O.sativa ssp. indica	1 copy of 12-bp
Changzhong	Jiangsu,China	O.sativa ssp. japonica	1 copy of 12-bp
Chenjianuo	Jiangsu,China	O.sativa ssp. japonica	1 copy of 12-bp
Chenwan 3	Hunan,China	O.sativa ssp. japonica	1 copy of 12-bp
Chiem Bua	Vietnam	O.sativa ssp. indica	1 copy of 12-bp
Chiheitouhong	Zhejiang,China	O.sativa ssp. japonica	1 copy of 12-bp
Chiqiaonuo	Fujian,China	O.sativa ssp. japonica	1 copy of 12-bp
Colombo	India	O.sativa ssp. indica	1 copy of 12-bp
Do Khao	Laos	O.sativa ssp. japonica	1 copy of 12-bp
Dupanyui	Indonesia	O.sativa ssp. japonica	1 copy of 12-bp
Fanhaopi	Yunnan,China	O.sativa ssp. indica	1 copy of 12-bp
Feidongtangdao	Anhui,China	O.sativa ssp. japonica	1 copy of 12-bp
Fukuyama	Japan	O.sativa ssp. japonica	1 copy of 12-bp
Gaoliqiu	Korea	O.sativa ssp. japonica	1 copy of 12-bp
Gaoyangdiandaodahongmang	Hebei,China	O.sativa ssp. japonica	1 copy of 12-bp
Guangkexiangnuo	Guangxi,China	O.sativa ssp. japonica	1 copy of 12-bp
Hanmadao	Henan,China	O.sativa ssp. indica	1 copy of 12-bp
Hengxianliangchunben	Guangxi,China	O.sativa ssp. indica	1 copy of 12-bp
Honggu	Sichuan,China	O.sativa ssp. indica	1 copy of 12-bp
Hongkezhenuo	Guizhou,China	O.sativa ssp. japonica	1 copy of 12-bp
Hongqi 5	Hunan,China	O.sativa ssp. japonica	1 copy of 12-bp
Hr 33	Philippines	O.sativa ssp. indica	1 copy of 12-bp
Huangdao	Jiangsu,China	O.sativa ssp. japonica	1 copy of 12-bp
Jabonl	Bengal	O.sativa ssp. japonica	1 copy of 12-bp
Jindao 1	Shanxi,China	O.sativa ssp. japonica	1 copy of 12-bp
Jinxibai	Jiangxi, China	O.sativa ssp. indica	1 copy of 12-bp
Jixuenuo	Yunnan,China	O.sativa ssp. japonica	1 copy of 12-bp
Kathemax	Indonesia	O.sativa ssp. indica	1 copy of 12-bp
Kele	Bengal	O.sativa ssp. indica	1 copy of 12-bp
Kenteng	Laos	O.sativa ssp. japonica	1 copy of 12-bp
KK15-37-C	Nepal	O.sativa ssp. indica	1 copy of 12-bp
Kutube	Philippines	O.sativa ssp. japonica	1 copy of 12-bp
Lchsannde	Philippines	O.sativa ssp. indica	1 copy of 12-bp
Lengshuigu 2	Yunnan,China	O.sativa ssp. japonica	1 copy of 12-bp
Lepsang	Laos	O.sativa ssp. japonica	1 copy of 12-bp
Libu	Philippines	O.sativa ssp. japonica	1 copy of 12-bp
LimingB	Liaoning,China	O.sativa ssp. japonica	1 copy of 12-bp
Liuyenian	Hubei,China	O.sativa ssp. indica	1 copy of 12-bp
Lixinjing	Sichuan,China	O.sativa ssp. japonica	1 copy of 12-bp
Longhuamaohulu	Hebei,China	O.sativa ssp. japonica	1 copy of 12-bp
Mab Suri	Malaysia	O.sativa ssp. indica	1 copy of 12-bp
Mackkouk	Laos	O.sativa ssp. japonica	1 copy of 12-bp
Magunuo	Guizhou,China	O.sativa ssp. japonica	1 copy of 12-bp
Mamagu	Sichuan,China	O.sativa ssp. indica	1 copy of 12-bp
Maweizhan	Guizhou,China	O.sativa ssp. indica	1 copy of 12-bp
Meihuanuo	Sichuan,China	O.sativa ssp. indica	1 copy of 12-bp
Methinoi	Laos	O.sativa ssp. japonica	1 copy of 12-bp
Milizu	Korea	O.sativa ssp. japonica	1 copy of 12-bp
Muxiqiu	Shanghai,China	O.sativa ssp. japonica	1 copy of 12-bp
Nantiangangjiugu	Sichuan,China	O.sativa ssp. japonica	1 copy of 12-bp
Nipponbare	Japan	O.sativa ssp. japonica	1 copy of 12-bp
Padi Lasat	Malaysia	O.sativa ssp. japonica	1 copy of 12-bp
Pingbei 5	Korea	O.sativa ssp. japonica	1 copy of 12-bp
Pingrang 10	Korea	O.sativa ssp. japonica	1 copy of 12-bp
Polayal upland	Sri Lanka	O.sativa ssp. indica	1 copy of 12-bp
Putaolvzhong	Shanghai,China	O.sativa ssp. japonica	1 copy of 12-bp
Qingfeng	Japan	O.sativa ssp. japonica	1 copy of 12-bp
Qingsiai 16B	Guangdong,China	O.sativa ssp. indica	1 copy of 12-bp
Qitougu	Yunnan,China	O.sativa ssp. indica	1 copy of 12-bp
Rathu Heenati	Sri Lanka	O.sativa ssp. japonica	1 copy of 12-bp
Sanzhaoqi	Jiangsu,China	O.sativa ssp. japonica	1 copy of 12-bp
Sein Ta lay	Myanmar	O.sativa ssp. indica	1 copy of 12-bp
Shuiyuan300li	Tianjin,China	O.sativa ssp. japonica	1 copy of 12-bp
System 400	Korea	O.sativa ssp. japonica	1 copy of 12-bp
Taizhonghr 539	Taiwan,China	O.sativa ssp. japonica	1 copy of 12-bp
Tcanuto	Philippines	O.sativa ssp. indica	1 copy of 12-bp
Tep 2	Vietnam	O.sativa ssp. indica	1 copy of 12-bp
Wanlixian	Hunan,China	O.sativa ssp. indica	1 copy of 12-bp
Weiguo	Liaoning,China	O.sativa ssp. japonica	1 copy of 12-bp
Wuzidui	Yunnan,China	O.sativa ssp. japonica	1 copy of 12-bp
Wuzuihonggu	Yunnan,China	O.sativa ssp. indica	1 copy of 12-bp
Xiaohonggu	Yunnan,China	O.sativa ssp. japonica	1 copy of 12-bp
Xibainian	Sichuan,China	O.sativa ssp. japonica	1 copy of 12-bp
Ximaxian	Yunnan,China	O.sativa ssp. indica	1 copy of 12-bp
Xingguo	Jilin,China	O.sativa ssp. japonica	1 copy of 12-bp
Xuanenchangtanqingzhan	Hubei,China	O.sativa ssp. indica	1 copy of 12-bp
XX-4	Thailand	O.sativa ssp. indica	1 copy of 12-bp
Yelicanghua	Hebei,China	O.sativa ssp. japonica	1 copy of 12-bp
Youmangzaojing	Shanghai,China	O.sativa ssp. japonica	1 copy of 12-bp
Younian	Guizhou,China	O.sativa ssp. japonica	1 copy of 12-bp
Zhonghua 17	Beijing,China	O.sativa ssp. japonica	1 copy of 12-bp
Zhonghua8	Beijing,China	O.sativa ssp. japonica	1 copy of 12-bp
Zhonglou1	Shanxi,China	O.sativa ssp. japonica	1 copy of 12-bp
Zimangfeienuo	Guizhou,China	O.sativa ssp. japonica	1 copy of 12-bp
1993-11-01	Jiangsu,China	O.sativa ssp. indica	2 copies of 12-bp
04P-182	Zhejiang,China	O.sativa ssp. indica	2 copies of 12-bp
80B	Hunan,China	O.sativa ssp. indica	2 copies of 12-bp
Aclt	Philippines	O.sativa ssp. indica	2 copies of 12-bp
Aijiaonante	Guangdong,China	O.sativa ssp. indica	2 copies of 12-bp
Aituogu 151	Sichuan,China	O.sativa ssp. indica	2 copies of 12-bp
AnnongwanjingB	Hunan,China	O.sativa ssp. japonica	2 copies of 12-bp
Balsamo	Philippines	O.sativa ssp. japonica	2 copies of 12-bp
Bawangbian 1	Hubei,China	O.sativa ssp. japonica	2 copies of 12-bp
Chaoyang 1B	Zhejiang,China	O.sativa ssp. indica	2 copies of 12-bp
Chengnongshuijing	Sichuan,China	O.sativa ssp. indica	2 copies of 12-bp
Dangyu 5	Anhui, China	O.sativa ssp. japonica	2 copies of 12-bp
Dianrui 409B	Yunnan,China	O.sativa ssp. indica	2 copies of 12-bp
DM 36	Vietnam	O.sativa ssp. indica	2 copies of 12-bp
DR 32	Vietnam	O.sativa ssp. indica	2 copies of 12-bp
Geluo 4	Thailand	O.sativa ssp. indica	2 copies of 12-bp
GH 319	Indonesia	O.sativa ssp. indica	2 copies of 12-bp
Gu 154	Cuba	O.sativa ssp. indica	2 copies of 12-bp
Gu 630	Guyana	O.sativa ssp. indica	2 copies of 12-bp
Guichao 2	Guangdong,China	O.sativa ssp. indica	2 copies of 12-bp
Guihuahuang	Jiangsu,China	O.sativa ssp. japonica	2 copies of 12-bp
Horomamawee	Sri Lanka	O.sativa ssp. indica	2 copies of 12-bp
Huangsiguizhan	Guangdong,China	O.sativa ssp. indica	2 copies of 12-bp
IR661-1	Hunan,China	O.sativa ssp. indica	2 copies of 12-bp
Jamuna	India	O.sativa ssp. indica	2 copies of 12-bp
Jiangnongzao 1B	Jiangxi, China	O.sativa ssp. indica	2 copies of 12-bp
JinnanteB	Guangxi,China	O.sativa ssp. indica	2 copies of 12-bp
Jinyou 1	Fujian,China	O.sativa ssp. indica	2 copies of 12-bp
L301B	Hunan,China	O.sativa ssp. indica	2 copies of 12-bp
Lateefy	Pakistan	O.sativa ssp. indica	2 copies of 12-bp
Lili 356	Korea	O.sativa ssp. indica	2 copies of 12-bp
Menjiading 2	Hainan,China	O.sativa ssp. indica	2 copies of 12-bp
Menjiagao 1	Hainan,China	O.sativa ssp. japonica	2 copies of 12-bp
Minghui 86	Fujian,China	O.sativa ssp. indica	2 copies of 12-bp
Mollika(sel)	Nepal	O.sativa ssp. indica	2 copies of 12-bp
Muda	Malaysia	O.sativa ssp. indica	2 copies of 12-bp
Muxiuqiu	Shanghai,China	O.sativa ssp. japonica	2 copies of 12-bp
Nantehao	Jiangxi, China	O.sativa ssp. indica	2 copies of 12-bp
Nanxiongzaoyouzhan	Guangdong,China	O.sativa ssp. indica	2 copies of 12-bp
Naw Sadui	Thailand	O.sativa ssp. indica	2 copies of 12-bp
Ninghui 21	Jiangsu,China	O.sativa ssp. japonica	2 copies of 12-bp
NR10045-20-3-2	Nepal	O.sativa ssp. indica	2 copies of 12-bp
O-Goo-Thou	Nepal	O.sativa ssp. indica	2 copies of 12-bp
Peic 122	Hunan,China	O.sativa ssp. japonica	2 copies of 12-bp
Qitoubaigu	Yunnan,China	O.sativa ssp. japonica	2 copies of 12-bp
R2389	Philippines	O.sativa ssp. indica	2 copies of 12-bp
Re Them Ha Dong	Vietnam	O.sativa ssp. indica	2 copies of 12-bp
Sanbaili	Hunan,China	O.sativa ssp. indica	2 copies of 12-bp
Sipapak	Indonesia	O.sativa ssp. japonica	2 copies of 12-bp
Taishannuo	Jiangxi, China	O.sativa ssp. indica	2 copies of 12-bp
Taizhong 65	Taiwan,China	O.sativa ssp. indica	2 copies of 12-bp
Teqing	Guangdong,China	O.sativa ssp. indica	2 copies of 12-bp
Tieganwu	Zhejiang,China	O.sativa ssp. japonica	2 copies of 12-bp
Xiangaizao 10	Hunan,China	O.sativa ssp. indica	2 copies of 12-bp
Xianghui 91269	Hunan,China	O.sativa ssp. indica	2 copies of 12-bp
Xiangzaoxian 7	Hunan,China	O.sativa ssp. indica	2 copies of 12-bp
Xugunuo	Hunan,China	O.sativa ssp. japonica	2 copies of 12-bp
Yangdao 2	Jiangsu,China	O.sativa ssp. indica	2 copies of 12-bp
Zaoshuxiangheimi	Guangxi,China	O.sativa ssp. indica	2 copies of 12-bp
Zaoxian 140	Anhui, China	O.sativa ssp. indica	2 copies of 12-bp
Zhenxian 232	Jiangsu,China	O.sativa ssp. indica	2 copies of 12-bp
